# Supplementary material for: Candidate loci for phenology and fruitfulness contributing to the phenotypic variability observed in grapevine
Source: Theor Appl Genet. 2013 Aug 6;126(11):2763–76. doi: 10.1007/s00122-013-2170-1 (PMC3825586; doi:10.1007/s00122-013-2170-1)
Supplement: Supplementary file 1 — Supplementary material 1 (XLSX 222 kb) [file 122_2013_2170_MOESM1_ESM.xlsx]

## Sheet: →
	Candidate loci for phenology and fruitfulness contributing to the phenotypic variability observed in grapevine
	Theoretical and Applied Genetics
	Lukasz Grzeskowiak, Laura Costantini, Silvia Lorenzi, M Stella Grando
	Centre for Research and Innovation, Fondazione Edmund Mach (FEM), San Michele all’Adige, Italy
	e-mail: lukasz.grzeskowiak@fmach.it

## Sheet: Figure S1
	Supplementary Fig. S1 Heat summation of the active temperatures for the three years of observations in the experimental site.
	DOY - day of year
	GDD - growing degree day

## Sheet: Table S1
	Supplementary Table S1. Phenology and fertility variation across years in grapevine cultivars from the phenological core collection
	Accession	Budburst 2008-2010					Flowering beginning 2005-2010					Flowering end 2005-2010					Veraison beginning 2005-2010					Veraison end 2005-2010					Ripening 2005-2010					Total fertility 2007-2009
		Min DOY	Max DOY	Range	Mean DOY	SD	Min DOY	Max DOY	Range	Mean DOY	SD	Min DOY	Max DOY	Range	Mean DOY	SD	Min DOY	Max DOY	Range	Mean DOY	SD	Min DOY	Max DOY	Range	Mean DOY	SD	Min DOY	Max DOY	Range	Mean DOY	SD	Min	Max	Range	Mean	SD
1	Airen*	108	113	5	111	2.64575	145	162	17	155.5	6.2849	157	170	13	164.667	5.53775	222	233	11	228.333	4.36654	221	253	32	242.833	12.5127	250	287	37	271.333	12.9872	1.1	1.84	0.74	1.59	0.424382
2	Akiki	104	113	9	108.667	4.50925	143	166	23	156.333	8.14043	155	171	16	164.167	5.94699	216	247	31	227	11.0454	228	269	41	251.333	14.2642	234	280	46	263.6	18.2016	1	1.39	0.39	1.2	0.195192
3	Alarije*	107	116	9	112.333	4.72582	143	162	19	156	7.50999	157	173	16	165.167	6.01387	220	230	10	225.5	4.23084	241	253	12	247.333	4.13118	250	274	24	258.333	8.16497	1.2	1.62	0.42	1.37333	0.219393
4	Albana*	108	119	11	112	6.08276	145	163	18	156.667	6.71317	155	171	16	164.5	6.2849	199	221	22	214.5	8.11788	218	244	26	231	9.33809	234	266	32	245.5	12.0291	1	1.6	0.6	1.25667	0.309246
5	Amigne	104	113	9	108.667	4.50925	141	155	14	150.833	5.67157	155	169	14	160.667	5.46504	209	228	19	220	7.26636	223	253	30	235.833	9.92807	234	255	21	242.667	9.0037	1	1.76	0.76	1.36	0.381576
6	Arnsburger*	97	107	10	102.333	5.03322	141	155	14	149.5	5.43139	145	169	24	157	8.67179	197	227	30	212	10.1587	208	239	31	228	10.9909	234	273	39	247.833	15.4067	2	2.2	0.2	2.06667	0.11547
7	Aspiran noir*	104	113	9	107	5.19615	141	157	16	150.833	5.87934	154	171	17	161	6.41872	217	236	19	225.167	7.44088	255	276	21	264	7.2111	261	299	38	277.167	12.6241	1.57	1.79	0.22	1.70333	0.117189
8	Azal*	100	113	13	108	7	141	159	18	151.5	6.71565	153	167	14	159.5	5.04975	225	240	15	233	6.66333	222	266	44	252	16.8167	254	294	40	276	13.6967	0.94	1.71	0.77	1.20667	0.436157
9	Baianshyra	100	109	9	103.667	4.72582	141	155	14	149.667	5.57375	151	167	16	160	5.65685	209	233	24	218.333	9.11409	222	247	25	233.5	8.19146	238	261	23	248.833	7.88458	1.27	2.33	1.06	1.63667	0.600777
10	Beogradska Rana*	100	113	13	105	7	146	156	10	152.167	3.65605	152	166	14	161	4.97996	185	198	13	193	5.76194	197	216	19	208.167	6.91134	221	243	22	229.167	8.99815	1.17	1.57	0.4	1.39333	0.204042
11	Beregi rozsas*	103	113	10	108.333	5.03322	143	162	19	154.333	7.11805	155	170	15	162	5.83095	209	247	38	229.333	15.0555	236	274	38	256	12.7593	250	275	25	264.167	10.0283	1.97	2.4	0.43	2.12333	0.240069
12	Bia blanc*	103	111	8	106.333	4.16333	141	157	16	150.5	5.99166	150	169	19	159.167	6.79461	213	228	15	220.167	5.4191	224	247	23	234.667	9.02589	234	266	32	247.167	12.7502	1.63	1.88	0.25	1.74667	0.125831
13	Bianchetta trevigiana*	100	107	7	103.333	3.51188	141	154	13	149.333	5.16398	153	166	13	158.167	4.87511	211	227	16	219.333	6.77249	222	250	28	235	10.4881	243	274	31	256.667	13.4561	1	1.8	0.8	1.29333	0.440606
14	Blauer Gelbhoelzer	111	117	6	113	3.4641	136	162	26	150	8.83176	145	170	25	157.167	8.08497	197	217	20	211.667	7.36659	218	239	21	230.5	8.01873	221	245	24	237.5	8.57321	1	1.71	0.71	1.28	0.378021
15	Blaufraenkisch*	98	105	7	101.333	3.51188	141	155	14	148.5	5.12835	145	165	20	156.667	7.94145	197	214	17	207.333	6.15359	222	241	19	230.333	7.06163	234	253	19	243.333	8.06639	1.71	1.88	0.17	1.78	0.0888819
16	Boglarka*	97	106	9	102.667	4.93288	138	157	19	150.333	7.33939	151	167	16	159.667	5.57375	183	204	21	191.667	8.04156	197	254	57	216	21.3542	230	276	46	264.5	17.4786	0.54	1.13	0.59	0.91	0.322335
17	Bombino bianco*	113	119	6	115	3.4641	152	162	10	158	3.94968	159	170	11	165	4.19524	221	240	19	227.167	6.82398	239	261	22	252.167	8.42417	261	276	15	267.167	5.84523	1.33	1.79	0.46	1.60333	0.241937
18	Borba*	101	108	7	105	3.60555	143	158	15	151.667	5.81951	154	167	13	160.167	5.23132	197	227	30	214	11.0995	224	236	12	231.833	5.45588	236	266	30	249.167	10.1472	1.17	2.42	1.25	1.97333	0.697161
19	Braghina*	113	116	3	115	1.73205	144	164	20	153.333	7.73736	149	171	22	160.833	7.75672	217	233	16	225.333	6.28225	208	261	53	244.167	18.5409	250	266	16	258.667	5.57375	0	1.16	1.16	0.386667	0.669726
20	Brugnara	100	105	5	103	2.64575	143	155	12	150.833	5.23132	153	169	16	160.333	5.92171	213	227	14	219.667	5.16398	236	266	30	252	11.0091	257	280	23	267.667	9.20145	0.97	1.63	0.66	1.29	0.330454
21	Cabernet franc*	101	113	12	108.333	6.4291	141	155	14	149.5	5.57674	152	167	15	160.5	5.31977	197	224	27	216.5	10.015	233	260	27	245.167	10.477	243	262	19	254.5	7.28697	1	2.6	1.6	1.53333	0.92376
22	Calabrese*	101	113	12	107.667	6.1101	143	162	19	153.5	7.12039	154	171	17	161.167	6.43169	213	228	15	219.667	5.24087	236	261	25	252.667	8.98146	262	277	15	270.667	5.42832	1.62	2	0.38	1.76333	0.206478
23	Calmeria*	104	114	10	110	5.2915	145	162	17	155	6.9857	157	171	14	163.667	5.35413	220	262	42	243	14.057	250	281	31	265.667	12.7227	250	294	44	275.333	16.4762	0.56	0.8	0.24	0.703333	0.126623
24	Cañorroyo*	103	112	9	107.667	4.50925	141	160	19	152.5	7.55645	154	167	13	161.333	5.75036	221	239	18	229.667	7.0899	236	261	25	249.833	8.23205	250	280	30	268.5	10.7657	1.24	1.47	0.23	1.36333	0.115902
25	Cegled szepe*	96	105	9	101.667	4.93288	136	167	31	151.2	11.3225	154	174	20	160.2	8.16701	192	225	33	211.5	15.9269	218	267	49	242	22.1058	221	294	73	262	30.5832	0	1.73	1.73	0.88	0.86539
26	Chardonnay blanc*	100	108	8	103.333	4.16333	136	153	17	146.667	6.53197	145	167	22	156.5	8.24015	199	220	21	210.667	7.58068	215	236	21	227	8.69483	230	252	22	241.333	7.76316	1.7	1.89	0.19	1.78667	0.0960902
27	Chardonnay musquè*	98	105	7	101.333	3.51188	134	153	19	145.833	6.67583	145	165	20	155.667	6.62319	199	215	16	208.167	6.49359	206	233	27	223	10.9179	225	244	19	233	7.0993	1.33	1.78	0.45	1.53667	0.22723
28	Charmont*	101	105	4	102.667	2.08167	143	155	12	150	4.89898	149	167	18	159.333	6.53197	192	211	19	203.833	7.3598	204	228	24	219.5	9.33274	228	274	46	249.5	17.2945	1.94	2.6	0.66	2.23667	0.335012
29	Chenin*	98	105	7	102	3.60555	143	157	14	151.167	5.84523	150	166	16	158	6.60303	203	219	16	213	5.93296	214	239	25	228.167	8.84119	234	266	32	248.667	12.1106	1.23	2	0.77	1.61333	0.385011
30	Ciliegiolo*	100	107	7	103	3.60555	141	155	14	149.5	5.82237	145	166	21	155.833	7.83369	197	214	17	205.667	7.20185	219	235	16	228.5	6.09098	224	250	26	239.167	9.19601	0.67	1.22	0.55	0.866667	0.306649
31	Clairette*	104	116	12	108	6.9282	141	160	19	152.667	6.97615	156	172	16	162.667	5.98888	197	233	36	220.333	12.8167	232	259	27	243.5	11.2739	247	274	27	262.833	10.2843	1.09	1.83	0.74	1.50667	0.378726
32	Claverie*	107	116	9	110.667	4.72582	143	160	17	154.167	6.49359	155	169	14	162.167	5.52871	221	233	12	229.167	4.44597	239	250	11	243.833	4.16733	247	281	34	260.167	13.2728	1.67	1.93	0.26	1.82	0.134536
33	Coarna neagra*	100	105	5	102.333	2.51661	141	157	16	151.667	6.59293	153	169	16	159.833	6.43169	218	231	13	224.167	5.6006	243	268	25	254.2	11.3886	243	284	41	266.5	18.5553	1.46	1.47	0.01	1.46333	0.0057735
34	Coda di volpe bianca*	106	116	10	111.667	5.1316	145	165	20	157.167	7.02614	157	171	14	165	6.0663	231	240	9	234.833	3.43026	239	260	21	246.5	7.25948	243	262	19	255	7.18331	1	1.74	0.74	1.34667	0.372201
35	Contessa	98	105	7	102.333	3.78594	138	155	17	150.167	7.11102	150	167	17	159.5	7.28697	183	207	24	198.833	8.25631	206	223	17	216.5	6.71565	212	243	31	227.333	10.7083	2.14	2.17	0.03	2.15667	0.0152753
36	Corvina veronese*	100	108	8	104.667	4.16333	138	156	18	149.833	6.76511	150	167	17	159.167	6.79461	213	229	16	222	5.51362	236	270	34	257	12.2311	250	274	24	262	8.50882	1	1.57	0.57	1.22333	0.304357
37	Cserszegi füszeres*	98	102	4	99.3333	2.3094	136	153	17	147	6.29285	145	165	20	154.667	7.50111	190	207	17	202.333	6.18601	209	228	19	215.833	6.79461	221	245	24	233.5	10.6536	1.71	2	0.29	1.85333	0.145029
38	Datal*	97	113	16	105.333	8.02081	141	161	20	153.5	7.79102	150	171	21	161.667	7.94145	197	233	36	217.667	13.5302	229	261	32	241.333	11.4134	247	274	27	262.333	12.5007	0.76	1.67	0.91	1.19333	0.456545
39	Dattier noir*	100	109	9	104.667	4.50925	145	162	17	153.5	6.02495	151	171	20	160.833	6.70572	236	247	11	239.667	4.32049	251	277	26	267.167	9.66264	268	299	31	278.8	12.112	0.91	1.2	0.29	1.03667	0.148436
40	De Rey*	102	115	13	109.333	6.65833	141	161	20	152.833	7.62671	156	169	13	161.5	5.54076	193	236	43	222.5	15.2283	230	267	37	254.667	13.6186	230	299	69	268.667	23.5599	1.2	2	0.8	1.66667	0.416333
41	Dunkelfelder*	96	105	9	100.333	4.50925	141	151	10	148.167	4.49073	149	166	17	156.833	6.85322	183	202	19	193	6.9857	209	227	18	218.5	6.09098	221	239	18	230	7.77174	1.54	2.04	0.5	1.82	0.255343
42	Durella*	108	116	8	111	4.3589	141	155	14	150.667	5.71548	155	167	12	160.5	4.59347	218	235	17	227.333	6.15359	236	261	25	252.833	10.496	243	287	44	265.5	16.171	1.22	1.74	0.52	1.51667	0.267644
43	Early muscat*	96	100	4	98.6667	2.3094	138	152	14	147.667	5.35413	152	167	15	159	5.72713	185	200	15	193	6.41872	197	236	39	211.167	13.9917	216	242	26	228.333	9.79115	1	1.7	0.7	1.27667	0.372335
44	Ehrenfelser*	100	109	9	105.333	4.72582	136	155	19	147.667	6.71317	145	169	24	156.333	8.80152	197	220	23	208.333	9.37372	209	233	24	218	9.67471	221	266	45	239.667	15.1745	1.42	2.13	0.71	1.74333	0.359212
45	Ezerfuertue	104	114	10	108	5.2915	136	161	25	151.667	9.39503	150	170	20	158.167	7.54763	190	225	35	208	11.2071	211	236	25	221.333	11.5181	232	253	21	240.667	7.55425	1.57	2.29	0.72	1.84333	0.390043
46	Ezerjo*	97	107	10	102.667	5.1316	138	155	17	148.667	6.56252	145	167	22	155.167	7.88458	197	228	31	207.167	11.7884	217	244	27	227.167	11.479	227	253	26	243.167	8.6814	0.78	2.14	1.36	1.42667	0.682447
47	Faberrebe*	97	105	8	101.667	4.16333	136	153	17	147.333	6.3456	145	166	21	155.333	7.73736	183	211	28	195.333	10.2502	197	238	41	215.333	14.2782	221	257	36	231.833	13.2878	1.81	2.22	0.41	2.03333	0.207445
48	Fertilia	111	113	2	111.667	1.1547	138	156	18	149.833	6.96898	150	167	17	159.167	7.02614	221	231	10	224.833	3.37145	236	260	24	244	9.44458	240	284	44	268	16.9588	1	1.52	0.52	1.24667	0.261024
49	Fiano*	101	107	6	104.667	3.21455	141	156	15	150.5	5.89067	153	167	14	159.5	5.04975	216	229	13	222.833	6.08002	230	247	17	239.5	6.53452	243	275	32	252.5	12.9885	1	1.44	0.44	1.22667	0.220303
50	Folle blanche*	98	109	11	104	5.56776	141	155	14	149.833	5.6006	150	167	17	158.833	5.91326	192	228	36	211	12.3126	218	250	32	233.5	11.6748	250	276	26	263.167	8.95358	1.88	2.24	0.36	2.04	0.183303
51	Forcellina	99	104	5	101	2.64575	143	157	14	151	5.83095	150	167	17	158.333	6.31401	218	234	16	225.5	6.59545	227	267	40	252.833	15.7024	227	277	50	263.333	18.5113	0.85	1.87	1.02	1.29667	0.521664
52	Fortana*	103	113	10	107	5.2915	143	157	14	151.667	5.75036	153	167	14	160.5	5.78792	211	232	21	222.833	7.13909	236	264	28	251.167	10.5341	264	294	30	275	10.373	1.71	2	0.29	1.82333	0.155027
53	Frappato*	104	113	9	109.333	4.72582	143	161	18	153.833	6.91134	156	170	14	162.833	5.70672	218	236	18	230.833	6.79461	247	276	29	262.667	12.5486	247	280	33	267.167	13.5561	0.77	1.1	0.33	0.946667	0.166233
54	Friulano*	107	113	6	110.667	3.21455	141	157	16	151	6.16441	155	169	14	160.667	5.46504	215	228	13	222.667	5.35413	230	252	22	240.833	7.83369	242	266	24	248.167	8.97589	0.67	1.4	0.73	1.09	0.377227
55	Gamaret*	97	105	8	100.333	4.16333	141	156	15	150.5	6.09098	149	167	18	159.5	7.03562	190	212	22	202.5	7.86766	216	241	25	225.333	9.15787	228	252	24	235.667	8.77876	1.95	2	0.05	1.97	0.0264575
56	Garanoir (false)	96	105	9	100	4.58258	136	153	17	147.333	6.59293	145	167	22	155.667	8.06639	183	205	22	197.833	7.90991	207	225	18	214.167	6.58534	228	259	31	244.167	11.8898	1.63	2.1	0.47	1.82	0.247588
57	Garganega*	116	123	7	120	5	145	163	18	157	7.07107	156	170	14	163.5	5.89067	221	254	33	235.667	13.8082	247	271	24	257	10.4115	255	299	44	272	15.1129	1	1.78	0.78	1.46667	0.411987
58	Giovanna*	101	111	10	106.667	5.1316	141	159	18	151.833	6.85322	145	167	22	157.833	8.08497	209	222	13	216	5.17687	232	269	37	252	14.7919	238	269	31	255.167	12.0236	0.86	1.89	1.03	1.33333	0.520032
59	Goyura	100	115	15	106.333	7.76745	143	162	19	155	7.45654	155	171	16	163.667	6.77249	213	239	26	224.5	8.84873	223	255	32	240.667	11.8771	247	280	33	264.833	14.2466	1	1.79	0.79	1.40667	0.395517
60	Greco di Tufo*	101	108	7	105	3.60555	141	157	16	150.833	6.11283	150	169	19	159.667	6.88961	218	242	24	229.333	7.63326	243	264	21	250.5	7.63544	250	264	14	259	4.89898	1.25	1.65	0.4	1.44333	0.200333
61	Grenache*	109	115	6	112	3	141	162	21	154.833	7.67898	155	171	16	163.667	5.98888	213	228	15	217.8	6.14003	225	240	15	235.333	6.59293	238	261	23	248.167	9.2826	1.29	1.94	0.65	1.51	0.372424
62	Harslevelue*	102	111	9	108	5.19615	143	161	18	154.833	6.79461	154	172	18	163.333	6.62319	218	233	15	224.5	5.75326	200	258	58	240	21.4756	254	284	30	264.5	11.6748	1	2.06	1.06	1.63	0.557584
63	Hebén*	101	114	13	109	7	145	165	20	156.5	7.23187	157	171	14	163.667	5.35413	221	242	21	228.167	7.52108	240	261	21	250.833	8.70441	243	275	32	263	12.182	0.5	1.91	1.41	1.23333	0.706706
64	Hoertling Weiss	108	113	5	110.667	2.51661	143	162	19	153.5	6.53452	157	170	13	162.5	6.02495	225	242	17	231	7.92465	243	255	12	246	4.81664	243	275	32	267.5	12.1943	0.9	1.11	0.21	1.01333	0.105987
65	Humagne (false)	104	105	1	104.667	0.57735	141	156	15	150.167	5.70672	150	165	15	157.333	5.71548	199	229	30	216.5	10.3489	225	263	38	239.333	13.1859	247	284	37	269.167	13.3629	1.09	1.68	0.59	1.42333	0.302379
66	Huxelrebe	100	111	11	104.333	5.85947	136	154	18	148.333	6.65332	145	167	22	156.667	7.81452	183	203	20	193.333	8.14043	197	216	19	207.5	6.53452	212	252	40	229.833	13.9056	1.28	1.83	0.55	1.58	0.278388
67	Invernenga	102	114	12	108.333	6.02771	141	157	16	150.833	6.24233	150	166	16	158.5	6.56506	221	247	26	230.667	9.0037	209	269	60	248.167	21.5538	221	280	59	256.833	22.1938	1.31	1.8	0.49	1.48333	0.274651
68	Irsai Oliver	97	105	8	101.333	4.04145	141	155	14	149.667	5.57375	145	167	22	157.167	7.85918	183	201	18	193.167	7.83369	197	220	23	211.333	8.57127	221	237	16	228.5	6.47302	1.13	2.12	0.99	1.56667	0.505206
69	Italia*	111	115	4	112.333	2.3094	141	162	21	155	7.42967	155	170	15	163.5	5.95819	217	236	19	226.5	7.58288	254	263	9	258.833	3.86868	261	299	38	276.5	16.2819	1.1	1.67	0.57	1.31333	0.310859
70	Jacquère*	100	104	4	101.333	2.3094	141	161	20	150.5	7.09225	150	171	21	159	7.50999	216	224	8	219.5	2.81069	232	244	12	237.167	4.95648	247	299	52	265.667	20.3928	1.5	2	0.5	1.66667	0.288675
71	Kanzler Feld O	98	107	9	103	4.58258	142	151	9	148.8	3.89872	148	167	19	158.8	7.39594	184	206	22	195.8	7.8867	197	232	35	213.4	13.4648	229	247	18	236.4	6.8775	1.33	2.05	0.72	1.60667	0.387857
72	Kerner*	104	113	9	108.667	4.50925	141	155	14	150	5.72713	149	167	18	158	7.37564	199	225	26	212.167	8.75024	211	240	29	227.167	11.9234	221	252	31	238.667	10.1325	1.3	2	0.7	1.67333	0.352326
73	Kiralyleanyka	97	105	8	101.333	4.04145	138	155	17	148.833	6.27429	150	167	17	158.333	7.06163	199	212	13	207.167	5.34478	210	233	23	222	9.5289	234	271	37	252	15.3623	1.86	2	0.14	1.92333	0.070946
74	Kokordo	103	109	6	106.333	3.05505	143	162	19	154.667	6.77249	156	167	11	162.333	4.67618	208	227	19	215.667	7.03325	225	247	22	237.167	10.0879	247	274	27	260.167	9.36839	1.17	1.95	0.78	1.56667	0.390171
75	Kunleany	100	105	5	103	2.64575	136	153	17	146.833	6.17792	145	167	22	155.667	8.04156	213	233	20	222.167	7.96032	230	253	23	238	8.07465	234	253	19	244.833	8.42417	1.6	2.04	0.44	1.78333	0.228983
76	Lacrima di Maria*	104	111	7	108	3.60555	150	164	14	156.333	5.68038	157	173	16	164.333	6.56252	224	242	18	232.333	6.25033	247	261	14	251.5	5.12835	261	299	38	275.167	13.0754	0.45	0.65	0.2	0.566667	0.104083
77	Lambrusco Maestri*	101	113	12	105.333	6.65833	141	157	16	151.333	6.08824	150	169	19	159.667	6.88961	208	231	23	220.5	8.59651	236	254	18	247.833	8.20772	249	294	45	262	16.5045	0.83	1.91	1.08	1.47667	0.570731
78	Lambrusco salamino*	105	115	10	108.667	5.50757	143	156	13	151.5	5.28205	153	169	16	161.333	6.37704	211	226	15	220.833	5.30723	236	260	24	247.667	10.1522	244	266	22	253.5	9.39681	1.63	1.97	0.34	1.81	0.17088
79	Léon Millot*	98	108	10	104.667	5.7735	134	148	14	142.667	5.50151	141	163	22	152.333	7.25718	194	206	12	199.5	4.32435	212	221	9	216	3.09839	221	299	78	254.333	31.3666	1.57	1.9	0.33	1.70333	0.173877
80	Macabeu*	103	115	12	109	6	143	160	17	153.333	6.71317	150	170	20	161.167	7.78246	189	229	40	218.333	14.9622	236	255	19	244.833	7.25029	243	276	33	264.167	14.9588	1.45	1.6	0.15	1.52333	0.0750555
81	Madeleine angevine Oberlin*	100	108	8	103.667	4.04145	141	157	16	150.833	6.01387	153	169	16	160.5	6.74537	183	204	21	195.333	7.63326	200	215	15	207.167	4.91596	221	253	32	231	12.3288	1.71	2.17	0.46	1.96	0.232594
82	Madeleine angevine x Calabrese	99	105	6	102	3	136	151	15	147	6.03324	145	167	22	156	8.24621	183	197	14	191.333	5.85377	197	208	11	204.167	4.07022	221	266	45	243.833	18.8087	1.17	2.2	1.03	1.63	0.523737
83	Magaratch*	93	100	7	97	3.60555	141	159	18	150	6.57267	145	166	21	155.667	7.60701	188	200	12	194.167	4.21505	203	217	14	208.333	5.50151	221	273	52	240.833	20.2427	0.88	1.47	0.59	1.11667	0.311823
84	Maiolica	100	105	5	103	2.64575	143	152	9	149	3.63318	152	166	14	158.167	4.66548	221	227	6	224.333	2.73252	250	269	19	261.167	7.19491	252	274	22	264.333	9.02589	0.29	1.33	1.04	0.806667	0.520032
85	Malvar	103	113	10	108.333	5.03322	141	155	14	147.833	5.11534	145	166	21	154.333	7.65942	190	211	21	203.167	7.19491	210	239	29	224.833	12.4486	221	251	30	235.5	12.227	0	2.04	2.04	1.17333	1.05401
86	Malvasia bianca lunga*	105	115	10	110.333	5.03322	141	159	18	152.833	6.91134	155	170	15	162	5.93296	215	233	18	222.333	7.4744	207	261	54	240.667	18.0518	247	276	29	259.167	9.78604	1.33	1.71	0.38	1.58333	0.219393
87	Malvasia di candia aromatica*	105	108	3	106.333	1.52753	143	162	19	154.167	7.52108	153	169	16	160.167	5.67157	193	241	48	218.167	19.2916	229	253	24	244.167	10.4195	234	274	40	252.333	13.6918	1.5	2	0.5	1.7	0.264575
88	Malvasia di Casorzo*	107	107	0	107	0	141	160	19	151.25	8.46069	154	169	15	161.25	7.8475	197	211	14	205.75	6.07591	218	259	41	237.25	16.8003	221	274	53	245.25	22.036	0.33	1.8	1.47	1.15333	0.750755
89	Malvasia rei	100	112	12	106.667	6.1101	145	162	17	155	6.38749	153	171	18	162	6.54217	211	246	35	230.167	11.9569	234	276	42	261.167	15.4973	254	299	45	277.333	14.3898	0.83	1.63	0.8	1.18	0.409268
90	Malvasier Fruehrot	100	109	9	104.667	4.50925	138	155	17	149	6.3561	150	167	17	158	6.22896	197	218	21	208	7.3212	225	267	42	239.5	15.3851	230	271	41	251	16.2234	1.43	1.6	0.17	1.51333	0.085049
91	Marsanne*	110	119	9	114	4.58258	143	162	19	155.333	7.14609	157	170	13	164.333	5.1251	218	228	10	223.167	4.02078	232	250	18	240.833	6.58534	238	262	24	251.4	10.6911	1.4	1.5	0.1	1.46	0.052915
92	Mayorquin*	104	111	7	106.667	3.78594	141	160	19	153	7.0993	155	170	15	161.667	6.31401	218	228	10	222.333	3.61478	236	264	28	248.667	9.4163	259	294	35	273	12.0333	0.57	1.75	1.18	1.3	0.637887
93	Misket Dunavski	98	104	6	101.333	3.05505	136	155	19	147.5	6.65582	148	167	19	156.167	6.99762	197	214	17	205.5	6.1563	218	242	24	231.667	9.0037	221	266	45	247.833	15.3937	1.87	2.22	0.35	2.03	0.176918
94	Molinara*	104	113	9	108.667	4.50925	143	157	14	151.5	5.64801	154	167	13	160	4.81664	225	247	22	234.833	7.11102	250	267	17	259.667	6.65332	250	281	31	268.667	10.9848	1.26	1.72	0.46	1.54333	0.247857
95	Monja	101	114	13	107.667	6.50641	141	155	14	149.5	5.57674	150	167	17	157.833	5.91326	217	224	7	220.167	2.63944	229	250	21	241.833	7.25029	243	287	44	263	15.582	1.26	1.78	0.52	1.47333	0.272274
96	Montonico bianco	100	107	7	103.667	3.51188	141	156	15	150.667	6.15359	150	167	17	158.5	6.83374	185	203	18	197.167	6.40052	217	236	19	225.333	7.39369	236	264	28	249.667	10.0532	0.38	2.4	2.02	1.60667	1.07747
97	Morio Muskat*	96	102	6	98.3333	3.21455	138	154	16	148.333	6.21825	145	167	22	156.333	7.99166	197	213	16	204.833	5.94699	211	247	36	225.167	13.0907	234	261	27	244.833	10.7036	1.58	2	0.42	1.82667	0.219393
98	Morrastel*	113	114	1	113.333	0.57735	143	157	14	151.833	5.07609	150	172	22	161.333	7.63326	213	233	20	225.333	6.65332	236	267	31	253.833	11.9401	247	274	27	262.5	9.6902	1.19	2.2	1.01	1.66333	0.50797
99	Moscato Giallo*	102	110	8	105.333	4.16333	141	159	18	151.5	6.71565	152	167	15	159.333	5.31664	217	233	16	223.167	5.98052	232	253	21	240.167	7.44088	247	274	27	259	11.0815	1.33	1.57	0.24	1.41	0.138564
100	Moscato Rosa*	103	111	8	106.667	4.04145	145	159	14	152.833	5.98052	152	169	17	160.333	6.53197	204	218	14	212.833	5.77639	227	248	21	236.333	6.97615	234	253	19	240.333	7.25718	0.67	1.71	1.04	1.29667	0.551845
101	Muller Thurgau*	99	107	8	103.333	4.04145	141	155	14	148.5	5.12835	145	165	20	155.167	7.41395	185	206	21	194.5	8.31264	197	224	27	210.833	9.80646	221	257	36	237.833	14.0914	1.17	2.09	0.92	1.58	0.468081
102	Muscat a petit grains rouge*	97	104	7	101	3.60555	136	155	19	149	7.53658	145	165	20	155.333	7.52773	197	222	25	210.667	8.4301	227	241	14	236.5	5.0892	240	266	26	248.667	9.60555	1.67	1.78	0.11	1.72333	0.0550757
103	Muscat bifère*	99	105	6	102.333	3.05505	141	155	14	149.5	5.35724	150	167	17	158.167	6.85322	207	228	21	213.333	7.65942	216	239	23	231.5	8.31264	253	277	24	260.833	9.15241	0.91	1.71	0.8	1.25	0.41328
104	Muscat delecta	99	105	6	102	3	136	155	19	148.167	6.99762	145	167	22	156.667	8.50098	199	227	28	214.167	9.43221	218	247	29	234.5	11.4149	244	274	30	253.833	11.1967	1.43	1.6	0.17	1.51667	0.085049
105	Muscat fleur d'oranger*	97	105	8	101.333	4.04145	141	157	16	150.667	6.02218	150	167	17	158.833	6.67583	197	228	31	211	10.8074	211	247	36	231	12.6016	229	261	32	243.833	11.9736	1.4	1.71	0.31	1.55667	0.155027
106	Muscat Lierval	98	104	6	101	3	136	155	19	148.667	7.31209	150	167	17	157.5	6.77495	185	201	16	196.333	5.85377	206	216	10	210.167	4.35507	221	243	22	232.5	9.58645	1.25	1.48	0.23	1.40333	0.132791
107	Muscat of Alexandria*	104	114	10	109.667	5.1316	143	162	19	155.333	7.31209	157	172	15	164.333	5.75036	213	243	30	224.333	10.9118	236	267	31	249	11.0454	247	277	30	259.833	10.9438	1	1.77	0.77	1.39667	0.38553
108	Nektar	100	105	5	103	2.64575	141	154	13	149	5.01996	145	167	22	156.667	8.16497	183	199	16	192.333	6.62319	197	212	15	206.833	6.5549	212	237	25	226.167	8.95358	1.4	1.47	0.07	1.43	0.0360555
109	Neretta cuneese*	103	105	2	104	1	143	159	16	152.833	6.24233	154	169	15	160.833	5.63619	197	225	28	213.333	12.1106	207	266	59	238.667	20.1561	247	274	27	260.833	10.3037	1.33	1.95	0.62	1.60667	0.315331
110	Ohanés*	101	113	12	108.333	6.4291	143	160	17	154	6.63325	155	169	14	162	5.72713	236	269	33	257.833	11.8898	209	284	75	261.333	28.3807	258	299	41	279.5	16.4165	0.31	0.82	0.51	0.563333	0.255016
111	Ortega*	103	105	2	104	1	138	162	24	149.5	8.09321	145	169	24	156	8.7178	183	204	21	192.5	7.91833	197	221	24	207.833	9.17424	221	252	31	237.5	11.7941	1.3	2	0.7	1.71	0.365103
112	Ortrugo*	98	102	4	99.6667	2.08167	138	155	17	148.5	6.2849	145	167	22	156.333	7.36659	209	224	15	217.333	5.08593	225	244	19	231.333	6.91857	227	258	31	243.333	11.5355	0.62	1.43	0.81	1.04667	0.406735
113	Pagadebito*	100	113	13	107.333	6.65833	141	159	18	152	7.2111	150	167	17	159.333	7.22957	206	243	37	222.833	12.7971	228	268	40	250.333	15.2665	249	284	35	268.667	12.3558	0.68	0.9	0.22	0.803333	0.112398
114	Parellada*	107	115	8	111	4	150	162	12	157.167	5.07609	159	170	11	164.5	3.83406	210	244	34	230.333	11.6562	247	261	14	257.5	5.31977	257	280	23	267.833	8.42417	0.7	2.06	1.36	1.31	0.690724
115	Passerina	105	111	6	108.333	3.05505	150	162	12	156	4.60435	157	169	12	163	4.77493	213	236	23	224	7.42967	230	272	42	259	15.02	230	284	54	266.333	18.7688	1	1.92	0.92	1.46333	0.460036
116	Perle de Csaba*	97	104	7	101	3.60555	136	153	17	147	6.41872	145	167	22	155.333	7.71146	183	196	13	191.333	5.27889	201	234	33	212.6	14.3979	215	257	42	232.2	15.9123	1.25	1.72	0.47	1.46	0.238956
117	Perlon*	96	104	8	100	5.65685	141	156	15	149.8	6.30079	152	167	15	160.4	6.84105	185	201	16	194.4	5.98331	205	247	42	219	16.3095	212	276	64	237	28.3196	0.84	1.91	1.07	1.25	0.577148
118	Petit Meslier*	97	105	8	101.667	4.16333	141	151	10	148	4.38178	148	165	17	155.667	6.15359	196	214	18	205.667	6.28225	208	233	25	221.333	10.6708	227	237	10	233	3.57771	1.96	2.22	0.26	2.07	0.134536
119	Petit Verdot*	102	113	11	107	5.56776	141	157	16	150	5.93296	150	169	19	158.167	6.96898	221	240	19	231.833	7.30525	250	266	16	257.167	5.45588	254	274	20	262.167	6.76511	1.44	2.25	0.81	1.89667	0.414769
120	Picolit*	100	111	11	105	5.56776	141	157	16	150.333	5.92171	154	170	16	160.333	5.95539	204	236	32	220.833	11.2324	233	250	17	240.333	7.68548	234	264	30	250.833	11.0348	1.35	1.65	0.3	1.47	0.158745
121	Piedirosso*	105	118	13	111	6.55744	145	164	19	155.833	7.02614	156	170	14	162.833	5.70672	218	232	14	226.667	5.20256	239	266	27	251	10.02	243	266	23	254.333	9.43751	0.5	0.91	0.41	0.676667	0.210792
122	Pignoletto*	105	113	8	109	4	143	156	13	151.667	5.68038	154	169	15	161	6.16441	222	239	17	229.333	6.02218	241	259	18	249	6.78233	249	266	17	257.333	6.68331	1.44	1.93	0.49	1.66667	0.247049
123	Pinot meunier*	100	110	10	105	5	138	151	13	147	5.62139	145	165	20	155.333	7.22957	197	215	18	207.333	7.17403	205	228	23	216.333	8.09115	212	237	25	227.667	9.45868	1.85	2	0.15	1.90667	0.0814453
124	Portan*	99	105	6	102.667	3.21455	141	153	12	148.333	4.71876	149	166	17	156.333	6.28225	199	212	13	205.333	4.67618	222	235	13	226.5	4.59347	230	273	43	246.667	17.1775	1.37	1.79	0.42	1.61	0.216333
125	Primitivo*	108	119	11	113.333	5.50757	143	160	17	152.667	6.3456	157	167	10	162.333	4.67618	200	225	25	214.667	8.33467	236	247	11	238.833	4.26224	236	261	25	243.667	9.58471	1.43	1.88	0.45	1.62	0.233024
126	Prunesta nera di Brindisi	105	115	10	110	5	143	163	20	155.167	7.11102	155	169	14	162.667	6.21825	232	260	28	242.5	10.5594	243	276	33	261.333	13.8082	243	294	51	273.167	16.558	0.45	0.64	0.19	0.553333	0.0960902
127	Raboso Piave*	99	104	5	102.333	2.88675	141	159	18	150.333	6.43946	150	167	17	157.333	5.92171	218	252	34	238.167	11.8898	251	277	26	268.5	9.28978	262	287	25	274.667	8.73308	0.47	1.11	0.64	0.8	0.320468
128	Raeuschling weiss*	100	105	5	102.333	2.51661	136	155	19	148.5	6.97854	145	167	22	155.833	7.88458	194	216	22	207	8.53229	206	239	33	224.667	11.3959	232	252	20	240	7.12741	1.44	1.67	0.23	1.53667	0.119304
129	Razaki	97	101	4	99.3333	2.08167	141	155	14	148.833	5.03653	150	167	17	157.167	6.5549	183	197	14	190.833	6.27429	197	227	30	208.5	12.724	212	269	57	247.333	22.9318	0.67	1.36	0.69	1.04333	0.348473
130	Refosco peduncolo rosso*	99	106	7	102.333	3.51188	141	155	14	149.667	5.64506	153	169	16	160.333	5.92171	218	233	15	226.333	5.64506	239	258	19	248.667	6.86052	247	262	15	254.333	6.37704	1.32	1.73	0.41	1.49667	0.210792
131	Regina nera	110	113	3	111.333	1.52753	143	162	19	154.667	7.14609	155	169	14	162	5.72713	229	239	10	233.5	3.88587	247	274	27	264	9.33809	250	299	49	277.667	16.4398	0.29	0.95	0.66	0.613333	0.330202
132	Reze*	100	105	5	103	2.64575	141	155	14	150	5.65685	149	167	18	158	6.13188	197	220	23	210.5	8.68907	208	241	33	224.333	12.2583	232	252	20	240.333	8.23812	1	1.7	0.7	1.45667	0.395769
133	Riesling weiss*	101	109	8	105.667	4.16333	138	155	17	149.333	6.8313	150	167	17	158.5	6.41093	206	220	14	214.5	6.37966	217	243	26	234	9.63328	239	259	20	245.833	6.94022	1.92	2.14	0.22	2.06333	0.124231
134	Ripolo	104	113	9	108.667	4.50925	145	161	16	154.833	5.87934	157	169	12	162.833	4.91596	209	228	19	219	6.3561	230	250	20	239	8.04984	247	294	47	266	18.0333	1.57	1.88	0.31	1.70667	0.158219
135	Ross Taramin (false)	98	104	6	102	3.4641	141	154	13	149.333	5.46504	150	167	17	159	6.22896	197	222	25	213.167	8.93122	227	264	37	241.333	14.1374	236	253	17	243.667	6.37704	1.63	2	0.37	1.76333	0.205508
136	Rotberger*	104	111	7	106.333	4.04145	138	155	17	148.833	6.5549	145	166	21	155.5	7.66159	197	213	16	207.5	5.54076	225	247	22	234.167	8.20772	230	255	25	242.833	8.58875	1.14	2.17	1.03	1.77	0.552178
137	Roussanne*	104	117	13	110.667	6.50641	143	160	17	152.667	6.88961	155	172	17	162.333	6.40833	218	236	18	225	7.12741	232	269	37	245.167	13.0601	247	271	24	261.167	9.13053	1.31	1.84	0.53	1.58333	0.265393
138	Sacy*	98	108	10	104	5.2915	138	155	17	149.5	6.83374	145	167	22	156.167	7.83369	218	233	15	223.667	5.75036	232	250	18	242.167	8.72735	243	258	15	252.167	5.4191	1.29	2.14	0.85	1.82667	0.46694
139	Saint Laurent	100	103	3	101	1.73205	136	151	15	145.833	5.49242	145	166	21	154.333	7.9666	187	207	20	199.833	6.99762	211	225	14	216.5	5.24404	221	264	43	238.167	17.5888	1.2	1.91	0.71	1.46667	0.386566
140	Saperavi*	100	105	5	103	2.64575	143	159	16	152	5.86515	154	169	15	161.333	6.08824	190	218	28	208.167	10.2843	225	252	27	234.667	9.81156	227	261	34	243.667	12.3234	0.88	1.27	0.39	1.03	0.21
141	Schami	102	108	6	105	3	143	163	20	154	8	154	170	16	162.167	6.61564	217	243	26	230	8.74071	236	261	25	245	9.1433	254	276	22	266.833	9.68332	0.34	1	0.66	0.656667	0.330807
142	Schiras Samling*	106	115	9	110.667	4.50925	141	155	14	150	5.44059	150	171	21	159.5	7.23187	197	215	18	207.833	6.40052	211	233	22	223	9.31665	230	255	25	240.667	8.68716	2	2.45	0.45	2.23	0.225167
143	Schoenburger*	101	113	12	106.667	6.02771	141	155	14	149	5.4037	148	165	17	155.833	6.27429	190	222	32	206.5	11.4324	218	252	34	234.667	11.3431	234	266	32	248.167	12.4486	1.18	1.52	0.34	1.36667	0.172434
144	Sciascinoso*	101	109	8	104.667	4.04145	143	162	19	154.333	7.68548	150	169	19	160.833	7.46771	218	236	18	227.5	6.41093	236	269	33	256.167	12.2868	261	287	26	272.333	10.9484	0	1.78	1.78	1.03333	0.923977
145	Segalin*	100	113	13	107.333	6.65833	141	156	15	150	5.79655	150	166	16	158.667	6.43946	197	217	20	207.833	7.65289	218	237	19	227	7.89937	221	239	18	231.167	6.49359	1.8	2.89	1.09	2.20667	0.595343
146	Sicilien	100	107	7	104.333	3.78594	138	155	17	149	6.72309	145	167	22	157.333	8.59457	183	199	16	193.167	5.74166	203	233	30	210.833	11.2679	212	239	27	227.167	10.1275	1.24	1.95	0.71	1.66333	0.37421
147	Sultanine*	101	109	8	105.667	4.16333	143	164	21	155.167	7.52108	155	170	15	163.667	6.121	211	233	22	218.833	7.80812	225	266	41	246	14.4776	238	266	28	250.667	10.9118	0.43	0.74	0.31	0.626667	0.170978
148	Tauberschwarz*	102	113	11	108	5.56776	136	151	15	146.833	5.98052	149	166	17	156.333	6.3456	197	208	11	204	4.47214	221	239	18	226	6.75278	221	252	31	235.167	11.1967	1.38	1.86	0.48	1.65333	0.246847
149	Teli muskotaly	98	105	7	102.333	3.78594	138	153	15	148.167	5.91326	145	167	22	156	7.7201	183	200	17	192.667	7.71146	197	233	36	214.5	15.1228	230	245	15	236.667	6.0553	1.17	1.55	0.38	1.33333	0.195533
150	Teresita	108	115	7	110.333	4.04145	143	156	13	151	5.4037	150	167	17	158.833	6.04704	219	249	30	232.667	11.219	228	266	38	249.333	14.4037	228	294	66	264.667	21.796	1.29	1.77	0.48	1.53333	0.240069
151	Terret noir*	100	113	13	108.667	7.50555	143	159	16	153.333	6.37704	155	169	14	162.667	5.53775	185	233	48	219.833	17.3944	232	269	37	251.833	13.7611	259	280	21	270.333	8.16497	1.6	1.78	0.18	1.67333	0.0945163
152	Trebbiano Spoletino	101	113	12	106	6.245	143	157	14	151.667	5.71548	154	167	13	160	5.05964	218	232	14	225.333	5.78504	223	250	27	241.167	10.2258	250	287	37	261.5	13.2174	1.37	1.67	0.3	1.54667	0.15695
153	Trebbiano Toscano*	112	117	5	114	2.64575	143	161	18	155.167	6.58534	157	172	15	164.5	5.31977	218	233	15	225.833	4.83391	236	252	16	242	6.16441	247	259	12	253.5	4.96991	1.5	1.89	0.39	1.67333	0.198578
154	Trollinger Rot (false)	105	113	8	108.667	4.04145	141	160	19	152.667	6.97615	145	167	22	158.833	8.18332	209	228	19	217.5	7.34166	218	247	29	234.833	10.8704	231	262	31	244.833	11.5138	0.36	0.8	0.44	0.516667	0.245832
155	Turan	100	105	5	102	2.64575	134	161	27	149.833	9.34701	145	169	24	158	9.46573	184	199	15	190.167	5.4191	197	212	15	205.833	6.43169	225	257	32	236.667	12.4204	1.47	1.88	0.41	1.63667	0.215484
156	Veltliner fruehrot*	100	106	6	103.333	3.05505	141	153	12	148.667	5.08593	150	167	17	157.167	6.43169	190	208	18	202.333	6.88961	207	253	46	221	17.6522	212	255	43	239.333	16.4884	1.73	2	0.27	1.83333	0.145717
157	Veltliner gruen*	101	105	4	102.667	2.08167	141	156	15	150.333	5.98888	152	167	15	160.333	6.18601	190	211	21	204.667	7.81452	211	242	31	222.833	13.2275	221	274	53	243.833	18.1154	1.25	1.64	0.39	1.47	0.19975
158	Verdicchio bianco*	104	113	9	108.667	4.50925	141	158	17	152.333	6.59293	155	170	15	162.5	5.54076	190	236	46	223.833	17.4747	226	255	29	242.167	10.496	243	276	33	266	12.8062	0.92	1.54	0.62	1.26333	0.315331
159	Verdisio	108	119	11	113.333	5.50757	145	164	19	156.167	6.94022	157	171	14	163.167	5.45588	226	244	18	231.667	6.97615	250	269	19	257.833	7.73089	250	274	24	265.667	8.86942	1.29	1.35	0.06	1.32333	0.0305505
160	Zala gyoengye	100	105	5	102.333	2.51661	136	155	19	148.333	7.22957	145	167	22	155.667	7.99166	183	228	45	200.167	16.7143	199	247	48	222.167	16.4246	221	273	52	245	18.2099	1.25	1.42	0.17	1.35667	0.0929157
161	Zalema*	101	108	7	105	3.60555	143	157	14	151.667	5.50151	150	169	19	160.667	7.17403	197	233	36	223	13.4015	228	263	35	248.5	13.2174	248	294	46	269	17.6862	1.05	1.43	0.38	1.30333	0.219393
162	Zenit*	100	105	5	103	2.64575	138	154	16	149.167	6.43169	150	167	17	158.833	7.38693	183	204	21	194.833	8.93122	197	225	28	211	9.31665	221	237	16	230.167	5.74166	1.6	2.34	0.74	1.89667	0.391195
163	Zweigelt blau	98	102	4	99.3333	2.3094	141	151	10	148.167	4.21505	148	167	19	156	6.78233	190	206	16	199.833	5.70672	211	228	17	218.833	7.54763	212	239	27	230.833	11.4964	1.38	1.98	0.6	1.74	0.31749
	AVERAGE	101.804	109.712	7.90798	105.845	4.13935	141	157.503	16.5031	151.144	6.33732	150.908	168.196	17.2883	159.518	6.57276	204.012	225.117	21.1043	215.36	7.86927	222.736	249.847	27.1104	236.608	10.2708	237.098	269.098	32	252.876	12.1148	1.17644	1.76687	0.590429	1.46753	0.308867
	* True-to-type
	DOY - day of year

## Sheet: Table S2
	Supplementary Table S2. Average temperature and total precipitation recorded during the survey period in the site of the two grapevine populations
	Month	Temperature (ºC)							Precipitation (mm)
		2005	2006	2007	2008	2009	2010	2011	2005	2006	2007	2008	2009	2010	2011
	January	0.1	-0.3	3.1	3	0.6	0.5	1	9.8	26.2	64.2	107.6	86	14.8	18.5
	February	2	1.2	6	4.4	3.2	3.1	4.5	0	50.8	31.4	31.8	101.4	71.8	35.8
	March	7.9	7	9.4	8.8	8.4	7.9	9	11.4	51.4	71.4	24.6	106	70.8	61.8
	April	12	12.9	16	11.9	13.3	13.1	15.2	75.2	66.2	17.8	242.2	123.4	38.4	31.2
	May	18	17.3	18.3	17.4	19.1	16.7	18.4	91.6	59.6	103.8	143	40.4	115.2	63.2
	June	21.9	21.6	21.4	20.7	20.5	21.3	20.3	40.6	32.6	58.2	85	61	100.2	105
	July	22.6	24.8	22.9	22.2	22.4	24.1	21.5	64	41.4	85	95.6	170.6	55.4	88.6
	August	20.6	19.3	20.7	21.9	23.1	21.6	23	83	165.4	173.2	51.2	72	110.4	68
	September	18.2	19	16.6	16.5	18.1	16.6	19.7	76.8	49.6	71.2	107.4	43.8	195.6	113.6
	October	11.9	13.7	12.2	12.6	12.1	10.3	11.4	121.2	62.2	20.6	189.6	48.8	165.6	147
	November	4.7	6	4.8	5.5	6.4	6.9	4.9	46.6	20.2	124	228.4	111.8	237.1	51.6
	December	-1.3	2.2	1.1	1.3	1.1	0.1	2	62	71.2	2	194.6	185.8	145.8	36.4
	Average growing season Apr-Oct	17.8857	18.3714	18.3	17.6	18.3714	17.6714	18.5	78.9143	68.1429	75.6857	130.571	80	111.543	88.0857

## Sheet: Table S3
	Supplementary Table S3. Annotation for genes from the QTL interval on chromosome 3 (6,686,683-8,843,323)
	Grapegen unique ID	12Xv0 ID	Chromosome position 12X	Functional category	Annotation	Best Arabidopsis match	Plant Ontology
1	VIT_03s0091g00360	GSVIVT01037889001	chr03_06668161_06688642	Response to stimulus	Seed maturation protein PM23	AT2G14910	PO:0000230;inflorescence meristem;S|PO:0008019;leaf lamina base;S|PO:0020100;hypocotyl;S|PO:0000084;sperm cell;S|PO:0020030;cotyledon;S|PO:0009052;pedicel;S|PO:0000013;cauline leaf;S|PO:0009009;embryo;S|PO:0000037;shoot apex;S|PO:0009046;flower;S|PO:0020091;male gametophyte;S|PO:0009006;shoot;S|PO:0020038;petiole;S|PO:0009029;stamen;S|PO:0009032;petal;S|PO:0006345;pollen tube;S|PO:0009010;seed;S|…
2	VIT_03s0091g00370	-	chr03_06691248_06693137	Diverse functions	Pentatricopeptide (PPR) repeat-containing protein	AT1G08070	PO:0000230;inflorescence meristem;S|PO:0008019;leaf lamina base;S|PO:0020100;hypocotyl;S|PO:0000084;sperm cell;S|PO:0020030;cotyledon;S|PO:0009052;pedicel;S|PO:0000013;cauline leaf;S|PO:0000037;shoot apex;S|PO:0009009;embryo;S|PO:0009046;flower;S|PO:0009006;shoot;S|PO:0009032;petal;S|PO:0009029;stamen;S|PO:0020038;petiole;S|PO:0009010;seed;S|PO:0020137;leaf apex;S|PO:0009031;sepal;S|PO:0009030;ca…
3	VIT_03s0091g00380	GSVIVT01037888001	chr03_06699445_06705656	Cellular process	Thioredoxin domain-containing protein 9	AT2G18990	PO:0008019;leaf lamina base;S|PO:0020100;hypocotyl;S|PO:0000013;cauline leaf;S|PO:0020148;shoot apical meristem;S|PO:0009046;flower;S|PO:0020091;male gametophyte;S|PO:0009049;inflorescence;S|PO:0020038;petiole;S|PO:0009029;stamen;S|PO:0009032;petal;S|PO:0009031;sepal;S|PO:0000229;floral meristem;S|PO:0009030;carpel;S|PO:0009005;root;S|PO:0009025;leaf;S|PO:0000230;inflorescence meristem;S|PO:00000…
4	VIT_03s0091g00390	GSVIVT01037887001	chr03_06715491_06716068	Signaling	Snakin-1	AT2G14900	PO:0000230;inflorescence meristem;S|PO:0008019;leaf lamina base;S|PO:0020100;hypocotyl;S|PO:0020030;cotyledon;S|PO:0009052;pedicel;S|PO:0000013;cauline leaf;S|PO:0009046;flower;S|PO:0000037;shoot apex;S|PO:0009009;embryo;S|PO:0009006;shoot;S|PO:0020091;male gametophyte;S|PO:0009029;stamen;S|PO:0020038;petiole;S|PO:0009032;petal;S|PO:0009010;seed;S|PO:0020137;leaf apex;S|PO:0009031;sepal;S|PO:0009…
5	VIT_03s0091g00430	GSVIVT01037881001	chr03_06798217_06802152	Regulation	SWIB complex BAF60b domain-containing protein	AT4G34290	PO:0000230;inflorescence meristem;S|PO:0008019;leaf lamina base;S|PO:0000084;sperm cell;S|PO:0020100;hypocotyl;S|PO:0020030;cotyledon;S|PO:0009052;pedicel;S|PO:0000013;cauline leaf;S|PO:0000037;shoot apex;S|PO:0009046;flower;S|PO:0009009;embryo;S|PO:0020091;male gametophyte;S|PO:0009006;shoot;S|PO:0009032;petal;S|PO:0009029;stamen;S|PO:0020038;petiole;S|PO:0020137;leaf apex;S|PO:0009031;sepal;S|P…
6	VIT_03s0091g00440	GSVIVT01037880001	chr03_06804406_06807382	Diverse functions	Pentatricopeptide (PPR) repeat-containing protein	AT5G02860	PO:0000230;inflorescence meristem;S|PO:0008019;leaf lamina base;S|PO:0000084;sperm cell;S|PO:0020100;hypocotyl;S|PO:0020030;cotyledon;S|PO:0000005;cultured cell;S|PO:0009052;pedicel;S|PO:0000013;cauline leaf;S|PO:0009009;embryo;S|PO:0009046;flower;S|PO:0000037;shoot apex;S|PO:0020091;male gametophyte;S|PO:0009006;shoot;S|PO:0020038;petiole;S|PO:0009029;stamen;S|PO:0009032;petal;S|PO:0006345;polle…
7	VIT_03s0091g00450	GSVIVT01037879001	chr03_06811798_06813280	Metabolism	Progesterone 5-beta-reductase	AT4G24220	PO:0000230;inflorescence meristem;S|PO:0008019;leaf lamina base;S|PO:0020100;hypocotyl;S|PO:0020030;cotyledon;S|PO:0000036;leaf vascular system;S|PO:0009052;pedicel;S|PO:0000013;cauline leaf;S|PO:0009009;embryo;S|PO:0000037;shoot apex;S|PO:0009046;flower;S|PO:0020091;male gametophyte;S|PO:0009006;shoot;S|PO:0020038;petiole;S|PO:0009029;stamen;S|PO:0009032;petal;S|PO:0006345;pollen tube;S|PO:00002…
8	VIT_03s0091g00470	GSVIVT01037875001	chr03_06846055_06849796	Signaling	Protein phosphatase 2C	AT4G33920	PO:0000230;inflorescence meristem;S|PO:0008019;leaf lamina base;S|PO:0000084;sperm cell;S|PO:0020100;hypocotyl;S|PO:0020030;cotyledon;S|PO:0009052;pedicel;S|PO:0000013;cauline leaf;S|PO:0009009;embryo;S|PO:0009046;flower;S|PO:0000037;shoot apex;S|PO:0020091;male gametophyte;S|PO:0009006;shoot;S|PO:0020038;petiole;S|PO:0009029;stamen;S|PO:0009032;petal;S|PO:0009031;sepal;S|PO:0009010;seed;S|PO:002…
9	VIT_03s0091g00480	GSVIVT01037874001	chr03_06851584_06855075	Regulation	Zinc finger (C3HC4-type ring finger)	AT1G49850	PO:0000230;inflorescence meristem;S|PO:0008019;leaf lamina base;S|PO:0020100;hypocotyl;S|PO:0020030;cotyledon;S|PO:0009052;pedicel;S|PO:0000013;cauline leaf;S|PO:0009009;embryo;S|PO:0009046;flower;S|PO:0000037;shoot apex;S|PO:0020091;male gametophyte;S|PO:0009006;shoot;S|PO:0020038;petiole;S|PO:0009029;stamen;S|PO:0009032;petal;S|PO:0009031;sepal;S|PO:0009010;seed;S|PO:0020137;leaf apex;S|PO:0009…
10	VIT_03s0091g00520	GSVIVT01037870001	chr03_06905764_06914781	Metabolism	Prolyl 4-hydroxylase	AT4G33910	PO:0000230;inflorescence meristem;S|PO:0008019;leaf lamina base;S|PO:0000084;sperm cell;S|PO:0020100;hypocotyl;S|PO:0020030;cotyledon;S|PO:0000005;cultured cell;S|PO:0009052;pedicel;S|PO:0000013;cauline leaf;S|PO:0009009;embryo;S|PO:0009046;flower;S|PO:0000037;shoot apex;S|PO:0020091;male gametophyte;S|PO:0009006;shoot;S|PO:0020038;petiole;S|PO:0009029;stamen;S|PO:0009032;petal;S|PO:0006345;polle…
11	VIT_03s0091g00540	GSVIVT01037866001	chr03_06976055_06984113	Metabolism	Prolyl 4-hydroxylase	AT4G33910	PO:0000230;inflorescence meristem;S|PO:0008019;leaf lamina base;S|PO:0000084;sperm cell;S|PO:0020100;hypocotyl;S|PO:0020030;cotyledon;S|PO:0000005;cultured cell;S|PO:0009052;pedicel;S|PO:0000013;cauline leaf;S|PO:0009009;embryo;S|PO:0009046;flower;S|PO:0000037;shoot apex;S|PO:0020091;male gametophyte;S|PO:0009006;shoot;S|PO:0020038;petiole;S|PO:0009029;stamen;S|PO:0009032;petal;S|PO:0006345;polle…
12	VIT_03s0091g00560	GSVIVT01037864001	chr03_06995098_06998522	Signaling	Leucine-rich repeat protein kinase	AT3G43740	PO:0000230;inflorescence meristem;S|PO:0008019;leaf lamina base;S|PO:0000084;sperm cell;S|PO:0020100;hypocotyl;S|PO:0020030;cotyledon;S|PO:0000005;cultured cell;S|PO:0009052;pedicel;S|PO:0000013;cauline leaf;S|PO:0009009;embryo;S|PO:0009046;flower;S|PO:0000037;shoot apex;S|PO:0020091;male gametophyte;S|PO:0009006;shoot;S|PO:0020038;petiole;S|PO:0009029;stamen;S|PO:0009032;petal;S|PO:0009031;sepal…
13	VIT_03s0091g00580	GSVIVT01037862001	chr03_07035451_07039010	Cellular process	Protein Mpv17	AT4G33905	PO:0000230;inflorescence meristem;S|PO:0008019;leaf lamina base;S|PO:0000084;sperm cell;S|PO:0020100;hypocotyl;S|PO:0020030;cotyledon;S|PO:0009052;pedicel;S|PO:0000013;cauline leaf;S|PO:0009046;flower;S|PO:0000037;shoot apex;S|PO:0009009;embryo;S|PO:0020091;male gametophyte;S|PO:0009006;shoot;S|PO:0020038;petiole;S|PO:0009029;stamen;S|PO:0009032;petal;S|PO:0006345;pollen tube;S|PO:0009010;seed;S|…
14	VIT_03s0091g00600	GSVIVT01037860001	chr03_07044909_07047565	Transport	Amino acid permease	AT3G19553	PO:0000230;inflorescence meristem;S|PO:0008019;leaf lamina base;S|PO:0000084;sperm cell;S|PO:0020100;hypocotyl;S|PO:0020030;cotyledon;S|PO:0009052;pedicel;S|PO:0000013;cauline leaf;S|PO:0000037;shoot apex;S|PO:0009046;flower;S|PO:0009009;embryo;S|PO:0009006;shoot;S|PO:0020091;male gametophyte;S|PO:0020038;petiole;S|PO:0009029;stamen;S|PO:0009032;petal;S|PO:0006345;pollen tube;S|PO:0009010;seed;S|…
15	VIT_03s0091g00610	GSVIVT01037859001	chr03_07050934_07055804	Metabolism	Sulfhydryl oxidase Erv1/Alr	AT1G49880	PO:0000230;inflorescence meristem;S|PO:0009029;stamen;S|PO:0009032;petal;S|PO:0009010;seed;S|PO:0020137;leaf apex;S|PO:0009031;sepal;S|PO:0009030;carpel;S|PO:0009047;stem;S|PO:0009052;pedicel;S|PO:0009009;embryo;S|PO:0009046;flower;S|PO:0000037;shoot apex;S|PO:0008034;leaf whorl;S|PO:0009025;leaf;S|PO:0020091;male gametophyte;S|PO:0007115;LP.04 four leaves visible;G|PO:0001081;F mature embryo sta…
16	VIT_03s0091g00620	GSVIVT01037858001	chr03_07055805_07059068	Signaling	Histone deacetylase HDA6	-	0
17	VIT_03s0091g00630	GSVIVT01037857001	chr03_07065044_07065631	Transport	YGGT family protein	AT4G27990	PO:0000230;inflorescence meristem;S|PO:0008019;leaf lamina base;S|PO:0000084;sperm cell;S|PO:0020100;hypocotyl;S|PO:0020030;cotyledon;S|PO:0009052;pedicel;S|PO:0000013;cauline leaf;S|PO:0009009;embryo;S|PO:0009046;flower;S|PO:0000037;shoot apex;S|PO:0020091;male gametophyte;S|PO:0009006;shoot;S|PO:0020038;petiole;S|PO:0009029;stamen;S|PO:0009032;petal;S|PO:0009031;sepal;S|PO:0009010;seed;S|PO:002…
18	VIT_03s0091g00640	-	chr03_07072474_07073358	Metabolism	Ribosomal protein S29 (RPS29C) 40S	AT4G33865	0
19	VIT_03s0091g00670	GSVIVT01037853001	chr03_07099015_07099742	Regulation	Lateral organ boundaries protein 38	AT3G49940	PO:0000230;inflorescence meristem;S|PO:0008019;leaf lamina base;S|PO:0020100;hypocotyl;S|PO:0000084;sperm cell;S|PO:0020030;cotyledon;S|PO:0009052;pedicel;S|PO:0000013;cauline leaf;S|PO:0000037;shoot apex;S|PO:0009009;embryo;S|PO:0009046;flower;S|PO:0009006;shoot;S|PO:0020091;male gametophyte;S|PO:0009029;stamen;S|PO:0020038;petiole;S|PO:0009032;petal;S|PO:0009010;seed;S|PO:0020137;leaf apex;S|PO…
20	VIT_03s0091g00680	GSVIVT01037852001	chr03_07103281_07113666	Signaling	NPY2 (naked pins in yuc mutants 2)	AT2G14820	PO:0000230;inflorescence meristem;S|PO:0020109;hypophysis;S|PO:0008019;leaf lamina base;S|PO:0020100;hypocotyl;S|PO:0020030;cotyledon;S|PO:0008011;embryo vascular system;S|PO:0009052;pedicel;S|PO:0000013;cauline leaf;S|PO:0006085;root meristem;S|PO:0009046;flower;S|PO:0000037;shoot apex;S|PO:0009009;embryo;S|PO:0020091;male gametophyte;S|PO:0009006;shoot;S|PO:0009032;petal;S|PO:0020038;petiole;S|…
21	VIT_03s0091g00690	GSVIVT01037851001	chr03_07125371_07126295	Regulation	Salt tolerance zinc finger	AT1G27730	PO:0000230;inflorescence meristem;S|PO:0008019;leaf lamina base;S|PO:0000084;sperm cell;S|PO:0020100;hypocotyl;S|PO:0020030;cotyledon;S|PO:0009052;pedicel;S|PO:0000013;cauline leaf;S|PO:0000034;vascular system;S|PO:0009009;embryo;S|PO:0000037;shoot apex;S|PO:0009046;flower;S|PO:0009006;shoot;S|PO:0020091;male gametophyte;S|PO:0020038;petiole;S|PO:0009029;stamen;S|PO:0009032;petal;S|PO:0006345;pol…
22	VIT_03s0091g00700	GSVIVT01037850001	chr03_07137444_07143607	Metabolism	ATP-dependent Clp protease proteolytic subunit (ClpR1) (nClpP5)	AT1G49970	PO:0000230;inflorescence meristem;S|PO:0008019;leaf lamina base;S|PO:0020100;hypocotyl;S|PO:0000084;sperm cell;S|PO:0020030;cotyledon;S|PO:0009052;pedicel;S|PO:0000013;cauline leaf;S|PO:0009009;embryo;S|PO:0000037;shoot apex;S|PO:0009046;flower;S|PO:0020091;male gametophyte;S|PO:0009006;shoot;S|PO:0020038;petiole;S|PO:0009029;stamen;S|PO:0009032;petal;S|PO:0006345;pollen tube;S|PO:0009010;seed;S|…
23	VIT_03s0091g00710	GSVIVT01037848001	chr03_07149908_07160638	Cellular process	Mitotic checkpoint protein BUB3	AT1G49910	PO:0000230;inflorescence meristem;S|PO:0008019;leaf lamina base;S|PO:0020100;hypocotyl;S|PO:0000084;sperm cell;S|PO:0020030;cotyledon;S|PO:0009052;pedicel;S|PO:0000013;cauline leaf;S|PO:0009046;flower;S|PO:0009009;embryo;S|PO:0000037;shoot apex;S|PO:0009006;shoot;S|PO:0020091;male gametophyte;S|PO:0009029;stamen;S|PO:0009032;petal;S|PO:0020038;petiole;S|PO:0006345;pollen tube;S|PO:0020137;leaf ap…
24	VIT_03s0091g00720	GSVIVT01037847001	chr03_07168741_07177092	Regulation	Zinc finger (C3HC4-type ring finger)	AT2G14835	PO:0000230;inflorescence meristem;S|PO:0008019;leaf lamina base;S|PO:0020100;hypocotyl;S|PO:0000084;sperm cell;S|PO:0020030;cotyledon;S|PO:0000005;cultured cell;S|PO:0009052;pedicel;S|PO:0000013;cauline leaf;S|PO:0009009;embryo;S|PO:0000037;shoot apex;S|PO:0009046;flower;S|PO:0020091;male gametophyte;S|PO:0009006;shoot;S|PO:0020038;petiole;S|PO:0009029;stamen;S|PO:0009032;petal;S|PO:0006345;polle…
25	VIT_03s0091g00730	GSVIVT01037846001	chr03_07192504_07193911	Regulation	Basic helix-loop-helix (bHLH) family	AT2G14760	0
26	VIT_03s0091g00740	GSVIVT01037845001	chr03_07195947_07206249	Transport	Vacuolar sorting receptor 3	AT2G14740	PO:0000230;inflorescence meristem;S|PO:0005052;callus;S|PO:0008019;leaf lamina base;S|PO:0020100;hypocotyl;S|PO:0020030;cotyledon;S|PO:0009052;pedicel;S|PO:0000013;cauline leaf;S|PO:0009009;embryo;S|PO:0000037;shoot apex;S|PO:0009046;flower;S|PO:0020091;male gametophyte;S|PO:0009006;shoot;S|PO:0009032;petal;S|PO:0020038;petiole;S|PO:0009029;stamen;S|PO:0000293;guard cell;S|PO:0020137;leaf apex;S|…
27	VIT_03s0091g00750	GSVIVT01037844001	chr03_07219508_07223633	Metabolism	Beta-1,4-xylosidase	AT3G19620	PO:0000230;inflorescence meristem;S|PO:0008019;leaf lamina base;S|PO:0020100;hypocotyl;S|PO:0000084;sperm cell;S|PO:0020030;cotyledon;S|PO:0009052;pedicel;S|PO:0000013;cauline leaf;S|PO:0009009;embryo;S|PO:0000037;shoot apex;S|PO:0009046;flower;S|PO:0020091;male gametophyte;S|PO:0009001;fruit;S|PO:0009006;shoot;S|PO:0020038;petiole;S|PO:0009029;stamen;S|PO:0009032;petal;S|PO:0009031;sepal;S|PO:00…
28	VIT_03s0091g00760	GSVIVT01037843001	chr03_07223730_07230484	Regulation	Interferon-related developmental regulator family	AT1G27760	PO:0000230;inflorescence meristem;S|PO:0008019;leaf lamina base;S|PO:0020100;hypocotyl;S|PO:0000084;sperm cell;S|PO:0020030;cotyledon;S|PO:0009052;pedicel;S|PO:0000013;cauline leaf;S|PO:0009009;embryo;S|PO:0000037;shoot apex;S|PO:0009046;flower;S|PO:0020091;male gametophyte;S|PO:0009006;shoot;S|PO:0020038;petiole;S|PO:0009029;stamen;S|PO:0009032;petal;S|PO:0020137;leaf apex;S|PO:0009010;seed;S|PO…
29	VIT_03s0091g00810	GSVIVT01037841001	chr03_07287360_07289100	Metabolism	Beta-1,4-xylosidase	-	0
30	VIT_03s0091g00830	GSVIVT01037839001	chr03_07303408_07311191	Cellular process	Cyclin-related	AT3G19650	PO:0000230;inflorescence meristem;S|PO:0008019;leaf lamina base;S|PO:0020100;hypocotyl;S|PO:0020030;cotyledon;S|PO:0000005;cultured cell;S|PO:0009052;pedicel;S|PO:0000013;cauline leaf;S|PO:0009009;embryo;S|PO:0000037;shoot apex;S|PO:0009046;flower;S|PO:0020091;male gametophyte;S|PO:0009006;shoot;S|PO:0020038;petiole;S|PO:0009029;stamen;S|PO:0009032;petal;S|PO:0020137;leaf apex;S|PO:0009010;seed;S…
31	VIT_03s0091g00840	GSVIVT01037838001	chr03_07321433_07322062	Transport	Porin	-	0
32	VIT_03s0091g00860	GSVIVT01037836001	chr03_07324113_07339946	Metabolism	DNA polymerase kappa subunit	AT1G49980	PO:0000230;inflorescence meristem;S|PO:0008019;leaf lamina base;S|PO:0020100;hypocotyl;S|PO:0000084;sperm cell;S|PO:0020030;cotyledon;S|PO:0009052;pedicel;S|PO:0000013;cauline leaf;S|PO:0009009;embryo;S|PO:0000037;shoot apex;S|PO:0009046;flower;S|PO:0009006;shoot;S|PO:0020038;petiole;S|PO:0009029;stamen;S|PO:0009032;petal;S|PO:0009031;sepal;S|PO:0009010;seed;S|PO:0020137;leaf apex;S|PO:0009030;ca…
33	VIT_03s0091g00870	GSVIVT01037835001	chr03_07342165_07357074	Metabolism	Adenylylsulfate kinase 1 (AKN1)	AT2G14750	PO:0000230;inflorescence meristem;S|PO:0008019;leaf lamina base;S|PO:0020100;hypocotyl;S|PO:0000084;sperm cell;S|PO:0020030;cotyledon;S|PO:0003011;root vascular system;S|PO:0020149;quiescent center;S|PO:0004013;epidermal cell;S|PO:0009052;pedicel;S|PO:0000013;cauline leaf;S|PO:0009009;embryo;S|PO:0000037;shoot apex;S|PO:0009046;flower;S|PO:0020091;male gametophyte;S|PO:0009006;shoot;S|PO:0020038;…
34	VIT_03s0091g00880	GSVIVT01037833001	chr03_07374686_07382483	Cellular process	Endoxylanase	AT4G33840	PO:0006345;pollen tube;S|PO:0020091;male gametophyte;S|PO:0001017;M germinated pollen stage;G|PO:0001016;L mature pollen stage;G
35	VIT_03s0091g00890	GSVIVT01037833001	chr03_07385745_07389061	Cellular process	Endoxylanase	AT4G33840	PO:0000230;inflorescence meristem;S|PO:0008019;leaf lamina base;S|PO:0020100;hypocotyl;S|PO:0000084;sperm cell;S|PO:0020030;cotyledon;S|PO:0009046;flower;S|PO:0000037;shoot apex;S|PO:0009009;embryo;S|PO:0020091;male gametophyte;S|PO:0009006;shoot;S|PO:0020038;petiole;S|PO:0009029;stamen;S|PO:0009032;petal;S|PO:0006345;pollen tube;S|PO:0020137;leaf apex;S|PO:0009031;sepal;S|PO:0009030;carpel;S|PO:…
36	VIT_03s0091g00900	GSVIVT01037832001	chr03_07389633_07402240	Cellular process	Endoxylanase	AT4G33860	PO:0006345;pollen tube;S|PO:0020091;male gametophyte;S|PO:0001017;M germinated pollen stage;G|PO:0001016;L mature pollen stage;G
37	VIT_03s0091g00920	GSVIVT01037831001	chr03_07415296_07415826	Regulation	Zfwd2 protein (ZFWD2)	AT5G51980	0
38	VIT_03s0091g00940	GSVIVT01037826001	chr03_07428322_07430945	Regulation	Zfwd2 protein (ZFWD2)	AT5G51980	PO:0000230;inflorescence meristem;S|PO:0008019;leaf lamina base;S|PO:0020100;hypocotyl;S|PO:0000084;sperm cell;S|PO:0020030;cotyledon;S|PO:0009052;pedicel;S|PO:0000013;cauline leaf;S|PO:0009009;embryo;S|PO:0000037;shoot apex;S|PO:0009046;flower;S|PO:0009006;shoot;S|PO:0020091;male gametophyte;S|PO:0009032;petal;S|PO:0020038;petiole;S|PO:0009029;stamen;S|PO:0006345;pollen tube;S|PO:0020137;leaf ap…
39	VIT_03s0091g00950	GSVIVT01037825001	chr03_07441440_07444729	Cellular process	Endoxylanase	AT4G33860	PO:0006345;pollen tube;S|PO:0020091;male gametophyte;S|PO:0001017;M germinated pollen stage;G|PO:0001016;L mature pollen stage;G
40	VIT_03s0091g00970	GSVIVT01037822001	chr03_07469828_07484328	Cellular process	ADP-ribosylation factor-like A1D	AT5G67560	PO:0005052;callus;S|PO:0000230;inflorescence meristem;S|PO:0008019;leaf lamina base;S|PO:0020100;hypocotyl;S|PO:0000084;sperm cell;S|PO:0020030;cotyledon;S|PO:0000005;cultured cell;S|PO:0009052;pedicel;S|PO:0000013;cauline leaf;S|PO:0009009;embryo;S|PO:0000037;shoot apex;S|PO:0009046;flower;S|PO:0020091;male gametophyte;S|PO:0009006;shoot;S|PO:0020038;petiole;S|PO:0009029;stamen;S|PO:0009032;peta…
41	VIT_03s0091g00990	GSVIVT01037820001	chr03_07502149_07502253	Metabolism	Heat shock protein 70	-	0
42	VIT_03s0091g01010	GSVIVT01037819001	chr03_07535063_07536574	Regulation	LIM domain protein WLIM1	AT1G10200	PO:0000230;inflorescence meristem;S|PO:0008019;leaf lamina base;S|PO:0020100;hypocotyl;S|PO:0020030;cotyledon;S|PO:0009052;pedicel;S|PO:0000013;cauline leaf;S|PO:0009009;embryo;S|PO:0009046;flower;S|PO:0000037;shoot apex;S|PO:0020091;male gametophyte;S|PO:0009006;shoot;S|PO:0020038;petiole;S|PO:0009029;stamen;S|PO:0009032;petal;S|PO:0006345;pollen tube;S|PO:0000293;guard cell;S|PO:0009031;sepal;S…
43	VIT_03s0091g01030	GSVIVT01037816001	chr03_07563890_07582120	Regulation	Telomere repeat binding factor 1	AT1G49950	PO:0000230;inflorescence meristem;S|PO:0008019;leaf lamina base;S|PO:0020100;hypocotyl;S|PO:0000084;sperm cell;S|PO:0020030;cotyledon;S|PO:0009052;pedicel;S|PO:0000013;cauline leaf;S|PO:0009009;embryo;S|PO:0000037;shoot apex;S|PO:0009046;flower;S|PO:0020091;male gametophyte;S|PO:0009006;shoot;S|PO:0020038;petiole;S|PO:0009029;stamen;S|PO:0009032;petal;S|PO:0006345;pollen tube;S|PO:0009010;seed;S|…
44	VIT_03s0091g01050	GSVIVT01037811001	chr03_07652632_07661288	Transport	Nucleobase-ascorbate transporter 4 (NAT4)	AT1G49960	PO:0000230;inflorescence meristem;S|PO:0008019;leaf lamina base;S|PO:0020100;hypocotyl;S|PO:0020030;cotyledon;S|PO:0000005;cultured cell;S|PO:0009052;pedicel;S|PO:0000013;cauline leaf;S|PO:0009046;flower;S|PO:0009009;embryo;S|PO:0000037;shoot apex;S|PO:0009006;shoot;S|PO:0020091;male gametophyte;S|PO:0020038;petiole;S|PO:0009029;stamen;S|PO:0009032;petal;S|PO:0020137;leaf apex;S|PO:0009010;seed;S…
45	VIT_03s0091g01060	GSVIVT01037810001	chr03_07673917_07675754	Cellular process	Cyclin delta-2	AT1G70210	PO:0000230;inflorescence meristem;S|PO:0008019;leaf lamina base;S|PO:0020100;hypocotyl;S|PO:0000084;sperm cell;S|PO:0020030;cotyledon;S|PO:0009052;pedicel;S|PO:0000013;cauline leaf;S|PO:0020148;shoot apical meristem;S|PO:0009009;embryo;S|PO:0000037;shoot apex;S|PO:0009046;flower;S|PO:0020091;male gametophyte;S|PO:0009006;shoot;S|PO:0020038;petiole;S|PO:0009029;stamen;S|PO:0009032;petal;S|PO:00201…
46	VIT_03s0091g01080	-	chr03_07693399_07695038	Metabolism	1-aminocyclopropane-1-carboxylate oxidase	AT3G21420	PO:0000230;inflorescence meristem;S|PO:0020100;hypocotyl;S|PO:0020030;cotyledon;S|PO:0009052;pedicel;S|PO:0000013;cauline leaf;S|PO:0000037;shoot apex;S|PO:0009009;embryo;S|PO:0009046;flower;S|PO:0020091;male gametophyte;S|PO:0009029;stamen;S|PO:0009032;petal;S|PO:0009010;seed;S|PO:0009031;sepal;S|PO:0020137;leaf apex;S|PO:0009030;carpel;S|PO:0009047;stem;S|PO:0009005;root;S|PO:0008034;leaf whorl…
47	VIT_03s0091g01150	GSVIVT01037803001	chr03_07759653_07762665	Metabolism	Cleavage and polyadenylation specificity factor	AT5G24350	0
48	VIT_03s0091g01190	GSVIVT01037798001	chr03_07831919_07853120	Transport	Magnesium transporter CorA	AT3G19640	PO:0000230;inflorescence meristem;S|PO:0008019;leaf lamina base;S|PO:0020100;hypocotyl;S|PO:0020030;cotyledon;S|PO:0009052;pedicel;S|PO:0000013;cauline leaf;S|PO:0009009;embryo;S|PO:0009046;flower;S|PO:0000037;shoot apex;S|PO:0020091;male gametophyte;S|PO:0009006;shoot;S|PO:0020038;petiole;S|PO:0009029;stamen;S|PO:0009032;petal;S|PO:0006345;pollen tube;S|PO:0020137;leaf apex;S|PO:0009010;seed;S|P…
49	VIT_03s0091g01200	GSVIVT01037797001	chr03_07855565_07861870	Metabolism	Sinapoylglucose:malate sinapoyltransferase (SNG1)	AT1G33540	PO:0000230;inflorescence meristem;S|PO:0008019;leaf lamina base;S|PO:0020100;hypocotyl;S|PO:0000013;cauline leaf;S|PO:0009046;flower;S|PO:0009009;embryo;S|PO:0000037;shoot apex;S|PO:0009006;shoot;S|PO:0020038;petiole;S|PO:0009029;stamen;S|PO:0009032;petal;S|PO:0009010;seed;S|PO:0020137;leaf apex;S|PO:0009031;sepal;S|PO:0009030;carpel;S|PO:0009047;stem;S|PO:0009005;root;S|PO:0008034;leaf whorl;S|P…
50	VIT_03s0091g01220	GSVIVT01037795001	chr03_07888986_07890085	Metabolism	Enhancer of mRNA-decapping protein 4	AT3G13300	0
51	VIT_03s0091g01230	-	chr03_07890272_07892417	Metabolism	Enhancer of mRNA-decapping protein 4	AT3G13300	0
52	VIT_03s0091g01240	GSVIVT01037793001	chr03_07903958_07907570	Metabolism	Serine carboxypeptidase S10	AT3G12203	PO:0000230;inflorescence meristem;S|PO:0008019;leaf lamina base;S|PO:0020100;hypocotyl;S|PO:0000084;sperm cell;S|PO:0020030;cotyledon;S|PO:0009052;pedicel;S|PO:0000013;cauline leaf;S|PO:0009009;embryo;S|PO:0000037;shoot apex;S|PO:0009046;flower;S|PO:0020091;male gametophyte;S|PO:0009006;shoot;S|PO:0020038;petiole;S|PO:0009029;stamen;S|PO:0009032;petal;S|PO:0020137;leaf apex;S|PO:0009010;seed;S|PO…
53	VIT_03s0091g01270	GSVIVT01037792001	chr03_07935398_07938767	Metabolism	Sinapoylglucose-choline O-sinapoyltransferase	AT1G73270	PO:0009010;seed;S|PO:0009005;root;S
54	VIT_03s0091g01290	GSVIVT01037791001	chr03_07951175_07955690	Metabolism	Serine carboxypeptidase S10	AT3G10450	PO:0000230;inflorescence meristem;S|PO:0008019;leaf lamina base;S|PO:0020100;hypocotyl;S|PO:0000013;cauline leaf;S|PO:0009046;flower;S|PO:0009009;embryo;S|PO:0000037;shoot apex;S|PO:0009006;shoot;S|PO:0020038;petiole;S|PO:0009029;stamen;S|PO:0009032;petal;S|PO:0009010;seed;S|PO:0020137;leaf apex;S|PO:0009031;sepal;S|PO:0009030;carpel;S|PO:0009047;stem;S|PO:0009005;root;S|PO:0008034;leaf whorl;S|P…
55	VIT_03s0088g00030	GSVIVT01037079001	chr03_08005949_08006486	Metabolism	Serine carboxypeptidase-like 6	-	0
56	VIT_03s0088g00050	GSVIVT01037078001	chr03_08035215_08039037	Metabolism	Serine carboxypeptitase 1	AT2G23010	PO:0000230;inflorescence meristem;S|PO:0008019;leaf lamina base;S|PO:0020100;hypocotyl;S|PO:0000013;cauline leaf;S|PO:0009046;flower;S|PO:0009009;embryo;S|PO:0000037;shoot apex;S|PO:0009006;shoot;S|PO:0020038;petiole;S|PO:0009029;stamen;S|PO:0009032;petal;S|PO:0009010;seed;S|PO:0020137;leaf apex;S|PO:0009031;sepal;S|PO:0009030;carpel;S|PO:0009047;stem;S|PO:0009005;root;S|PO:0008034;leaf whorl;S|P…
57	VIT_03s0088g00060	GSVIVT01037077001	chr03_08069862_08072808	Metabolism	Isoflavone reductase	AT1G75280	PO:0000230;inflorescence meristem;S|PO:0008019;leaf lamina base;S|PO:0000084;sperm cell;S|PO:0020100;hypocotyl;S|PO:0020030;cotyledon;S|PO:0000005;cultured cell;S|PO:0009052;pedicel;S|PO:0000013;cauline leaf;S|PO:0009046;flower;S|PO:0000037;shoot apex;S|PO:0009009;embryo;S|PO:0009006;shoot;S|PO:0009001;fruit;S|PO:0020091;male gametophyte;S|PO:0020038;petiole;S|PO:0009029;stamen;S|PO:0009032;petal…
58	VIT_03s0088g00110	GSVIVT01037074001	chr03_08141417_08145242	Metabolism	Serine carboxypeptidase SCPL17	AT3G12203	PO:0000230;inflorescence meristem;S|PO:0008019;leaf lamina base;S|PO:0020100;hypocotyl;S|PO:0000013;cauline leaf;S|PO:0009046;flower;S|PO:0009009;embryo;S|PO:0000037;shoot apex;S|PO:0009006;shoot;S|PO:0020038;petiole;S|PO:0009029;stamen;S|PO:0009032;petal;S|PO:0009010;seed;S|PO:0020137;leaf apex;S|PO:0009031;sepal;S|PO:0009030;carpel;S|PO:0009047;stem;S|PO:0008034;leaf whorl;S|PO:0009025;leaf;S|P…
59	VIT_03s0088g00140	GSVIVT01037073001	chr03_08186019_08188472	Metabolism	Isoflavone reductase protein 2	AT1G75280	PO:0000230;inflorescence meristem;S|PO:0008019;leaf lamina base;S|PO:0000084;sperm cell;S|PO:0020100;hypocotyl;S|PO:0020030;cotyledon;S|PO:0000005;cultured cell;S|PO:0009052;pedicel;S|PO:0000013;cauline leaf;S|PO:0009009;embryo;S|PO:0009046;flower;S|PO:0000037;shoot apex;S|PO:0009001;fruit;S|PO:0020091;male gametophyte;S|PO:0009006;shoot;S|PO:0020038;petiole;S|PO:0009029;stamen;S|PO:0009032;petal…
60	VIT_03s0088g00150	GSVIVT01037072001	chr03_08193838_08194272	Metabolism	Serine carboxypeptidase SCPL17	AT3G10450	PO:0009032;petal;S|PO:0009031;sepal;S|PO:0009046;flower;S|PO:0008034;leaf whorl;S|PO:0009030;carpel;S|PO:0007611;petal differentiation and expansion stage;G
61	VIT_03s0088g00160	GSVIVT01037071001	chr03_08195668_08197771	Metabolism	Serine carboxypeptidase SCPL17	AT3G10450	PO:0000230;inflorescence meristem;S|PO:0008019;leaf lamina base;S|PO:0000084;sperm cell;S|PO:0020100;hypocotyl;S|PO:0020030;cotyledon;S|PO:0009052;pedicel;S|PO:0000013;cauline leaf;S|PO:0000037;shoot apex;S|PO:0009009;embryo;S|PO:0009046;flower;S|PO:0020091;male gametophyte;S|PO:0009006;shoot;S|PO:0009032;petal;S|PO:0009029;stamen;S|PO:0020038;petiole;S|PO:0020137;leaf apex;S|PO:0009031;sepal;S|P…
62	VIT_03s0088g00170	GSVIVT01037070001	chr03_08209417_08210614	Signaling	Brassinosteroid insensitive 1-associated receptor kinase 1	-	0
63	VIT_03s0088g00190	GSVIVT01037066001	chr03_08220525_08221777	Signaling	Brassinosteroid insensitive 1-associated receptor kinase 1	-	0
64	VIT_03s0088g00210	GSVIVT01037064001	chr03_08232628_08239401	Metabolism	STT3B (staurosporin and temperature sensitive 3-like B)	-	0
65	VIT_03s0088g00220	GSVIVT01037063001	chr03_08240353_08241018	Metabolism	Replication factor A 1, rfa1	-	0
66	VIT_03s0088g00230	GSVIVT01037062001	chr03_08241019_08242075	Metabolism	Replication protein A 70 kDa DNA-binding subunit	-	0
67	VIT_03s0088g00240	GSVIVT01037061001	chr03_08242076_08244718	Metabolism	Replication protein A 70b	AT5G61000	0
68	VIT_03s0088g00250	GSVIVT01037060001	chr03_08244719_08251952	Metabolism	Isoflavone reductase	-	0
69	VIT_03s0088g00260	GSVIVT01037059001	chr03_08252549_08257129	Metabolism	Serine carboxypeptidase S10	AT3G12220	PO:0000230;inflorescence meristem;S|PO:0008019;leaf lamina base;S|PO:0020100;hypocotyl;S|PO:0000013;cauline leaf;S|PO:0009046;flower;S|PO:0009009;embryo;S|PO:0000037;shoot apex;S|PO:0009006;shoot;S|PO:0020038;petiole;S|PO:0009029;stamen;S|PO:0009032;petal;S|PO:0009010;seed;S|PO:0020137;leaf apex;S|PO:0009031;sepal;S|PO:0009030;carpel;S|PO:0009047;stem;S|PO:0009005;root;S|PO:0008034;leaf whorl;S|P…
70	VIT_03s0088g00280	GSVIVT01037056001	chr03_08281268_08302843	Metabolism	Ribosomal RNA small subunit methyltransferase E	AT1G50000	PO:0008019;leaf lamina base;S|PO:0020100;hypocotyl;S|PO:0020030;cotyledon;S|PO:0009052;pedicel;S|PO:0000013;cauline leaf;S|PO:0009046;flower;S|PO:0000037;shoot apex;S|PO:0009009;embryo;S|PO:0009006;shoot;S|PO:0020038;petiole;S|PO:0009029;stamen;S|PO:0009032;petal;S|PO:0009010;seed;S|PO:0009031;sepal;S|PO:0009047;stem;S|PO:0009005;root;S|PO:0008034;leaf whorl;S|PO:0009025;leaf;S|PO:0007115;LP.04 f…
71	VIT_03s0088g00290	GSVIVT01037055001	chr03_08315170_08315924	Signaling	Phytosulfokines PSK2	-	PO:0000230;inflorescence meristem;S|PO:0008019;leaf lamina base;S|PO:0020100;hypocotyl;S|PO:0020030;cotyledon;S|PO:0000036;leaf vascular system;S|PO:0000035;cotyledon vascular system;S|PO:0009052;pedicel;S|PO:0000013;cauline leaf;S|PO:0009009;embryo;S|PO:0009046;flower;S|PO:0000037;shoot apex;S|PO:0009006;shoot;S|PO:0009001;fruit;S|PO:0020091;male gametophyte;S|PO:0020038;petiole;S|PO:0009029;sta…
72	VIT_03s0088g00320	GSVIVT01037052001	chr03_08343365_08347681	Metabolism	Peptidase M50	AT1G17870	PO:0000230;inflorescence meristem;S|PO:0020100;hypocotyl;S|PO:0000084;sperm cell;S|PO:0009052;pedicel;S|PO:0000013;cauline leaf;S|PO:0009046;flower;S|PO:0009009;embryo;S|PO:0000037;shoot apex;S|PO:0020091;male gametophyte;S|PO:0009029;stamen;S|PO:0009010;seed;S|PO:0009031;sepal;S|PO:0009030;carpel;S|PO:0009047;stem;S|PO:0009005;root;S|PO:0008034;leaf whorl;S|PO:0009025;leaf;S|PO:0001017;M germina…
73	VIT_03s0088g00330	GSVIVT01037051001	chr03_08350297_08352177	Metabolism	F-box protein 7	AT1G23780	PO:0000230;inflorescence meristem;S|PO:0008019;leaf lamina base;S|PO:0020100;hypocotyl;S|PO:0020030;cotyledon;S|PO:0009052;pedicel;S|PO:0000013;cauline leaf;S|PO:0009009;embryo;S|PO:0009046;flower;S|PO:0000037;shoot apex;S|PO:0020091;male gametophyte;S|PO:0009006;shoot;S|PO:0020038;petiole;S|PO:0009029;stamen;S|PO:0009032;petal;S|PO:0009031;sepal;S|PO:0009010;seed;S|PO:0020137;leaf apex;S|PO:0009…
74	VIT_03s0088g00380	GSVIVT01037046001	chr03_08412010_08414515	Cellular process	Tubulin alpha	AT1G50010	PO:0000230;inflorescence meristem;S|PO:0008019;leaf lamina base;S|PO:0020100;hypocotyl;S|PO:0000084;sperm cell;S|PO:0020030;cotyledon;S|PO:0000282;trichome;S|PO:0000005;cultured cell;S|PO:0009052;pedicel;S|PO:0000013;cauline leaf;S|PO:0009009;embryo;S|PO:0000037;shoot apex;S|PO:0009046;flower;S|PO:0020091;male gametophyte;S|PO:0009006;shoot;S|PO:0009032;petal;S|PO:0020038;petiole;S|PO:0009029;sta…
75	VIT_03s0088g00390	GSVIVT01037045001	chr03_08414516_08423780	Transport	DnaJ homolog, subfamily C, member 17	AT5G23590	PO:0020091;male gametophyte;S|PO:0001017;M germinated pollen stage;G
76	VIT_03s0088g00400	GSVIVT01037044001	chr03_08427000_08430780	Cellular process	Tubulin alpha-6 chain	AT1G50020	PO:0000230;inflorescence meristem;S|PO:0008019;leaf lamina base;S|PO:0020100;hypocotyl;S|PO:0000084;sperm cell;S|PO:0020030;cotyledon;S|PO:0009052;pedicel;S|PO:0000013;cauline leaf;S|PO:0009009;embryo;S|PO:0000037;shoot apex;S|PO:0009046;flower;S|PO:0020091;male gametophyte;S|PO:0009006;shoot;S|PO:0020038;petiole;S|PO:0009029;stamen;S|PO:0009032;petal;S|PO:0006345;pollen tube;S|PO:0009010;seed;S|…
77	VIT_03s0088g00410	GSVIVT01037043001	chr03_08432142_08436432	Metabolism	Pyruvate kinase isozyme A, chloroplast precursor	AT3G22960	PO:0000230;inflorescence meristem;S|PO:0008019;leaf lamina base;S|PO:0020100;hypocotyl;S|PO:0000084;sperm cell;S|PO:0020030;cotyledon;S|PO:0000005;cultured cell;S|PO:0009052;pedicel;S|PO:0000013;cauline leaf;S|PO:0009009;embryo;S|PO:0000037;shoot apex;S|PO:0009046;flower;S|PO:0020091;male gametophyte;S|PO:0009006;shoot;S|PO:0020038;petiole;S|PO:0009029;stamen;S|PO:0009032;petal;S|PO:0000293;guard…
78	VIT_03s0088g00450	GSVIVT01037040001	chr03_08486720_08618518	Metabolism	FKBP12-rapamycin complex-associated protein	AT1G50030	PO:0000230;inflorescence meristem;S|PO:0009013;meristem;S|PO:0008019;leaf lamina base;S|PO:0020100;hypocotyl;S|PO:0000084;sperm cell;S|PO:0020030;cotyledon;S|PO:0009052;pedicel;S|PO:0000013;cauline leaf;S|PO:0009009;embryo;S|PO:0000037;shoot apex;S|PO:0009046;flower;S|PO:0020091;male gametophyte;S|PO:0009006;shoot;S|PO:0009089;endosperm;S|PO:0009032;petal;S|PO:0020038;petiole;S|PO:0009029;stamen;…
79	VIT_03s0088g00460	-	chr03_08630875_08631169	Cellular process	Angustifolia	AT1G01510	0
80	VIT_03s0088g00470	-	chr03_08631326_08631646	Signaling	Auxin responsive SAUR protein	AT5G13140	0
81	VIT_03s0088g00500	GSVIVT01037036001	chr03_08660759_08679489	Metabolism	TRNA synthetase class II (D, K and N)	AT4G33760	PO:0000230;inflorescence meristem;S|PO:0008019;leaf lamina base;S|PO:0020100;hypocotyl;S|PO:0020030;cotyledon;S|PO:0009052;pedicel;S|PO:0000013;cauline leaf;S|PO:0009009;embryo;S|PO:0009046;flower;S|PO:0000037;shoot apex;S|PO:0020091;male gametophyte;S|PO:0009006;shoot;S|PO:0020038;petiole;S|PO:0009029;stamen;S|PO:0009032;petal;S|PO:0009031;sepal;S|PO:0009010;seed;S|PO:0020137;leaf apex;S|PO:0009…
82	VIT_03s0088g00510	GSVIVT01037034001	chr03_08696026_08697570	Regulation	MADS-box agamous-like 62	AT5G60440	PO:0000230;inflorescence meristem;S|PO:0020100;hypocotyl;S|PO:0020030;cotyledon;S|PO:0020090;central cell;S|PO:0000037;shoot apex;S|PO:0009046;flower;S|PO:0009009;embryo;S|PO:0009089;endosperm;S|PO:0020038;petiole;S|PO:0009032;petal;S|PO:0009029;stamen;S|PO:0006345;pollen tube;S|PO:0009031;sepal;S|PO:0009010;seed;S|PO:0009030;carpel;S|PO:0020092;female gametophyte;S|PO:0009047;stem;S|PO:0009005;r…
83	VIT_03s0088g00550	GSVIVT01037031001	chr03_08744237_08744878	Regulation	MADS-box agamous-like 62	AT5G60440	PO:0000230;inflorescence meristem;S|PO:0020100;hypocotyl;S|PO:0020030;cotyledon;S|PO:0020090;central cell;S|PO:0000037;shoot apex;S|PO:0009046;flower;S|PO:0009009;embryo;S|PO:0009089;endosperm;S|PO:0020038;petiole;S|PO:0009032;petal;S|PO:0009029;stamen;S|PO:0006345;pollen tube;S|PO:0009031;sepal;S|PO:0009010;seed;S|PO:0009030;carpel;S|PO:0020092;female gametophyte;S|PO:0009047;stem;S|PO:0009005;r…
84	VIT_03s0088g00560	GSVIVT01037029001	chr03_08763759_08765911	Metabolism	Citrate synthase	AT2G42790	0
85	VIT_03s0088g00570	GSVIVT01037028001	chr03_08766129_08766881	Metabolism	Glutamine synthetase B1 GLB1	AT4G01900	0
86	VIT_03s0088g00590	GSVIVT01037026001	chr03_08776002_08776646	Regulation	MADS-box agamous-like 61	AT2G24840	PO:0000230;inflorescence meristem;S|PO:0020100;hypocotyl;S|PO:0020030;cotyledon;S|PO:0020090;central cell;S|PO:0000037;shoot apex;S|PO:0009046;flower;S|PO:0009009;embryo;S|PO:0009089;endosperm;S|PO:0020038;petiole;S|PO:0009032;petal;S|PO:0009029;stamen;S|PO:0006345;pollen tube;S|PO:0009031;sepal;S|PO:0009010;seed;S|PO:0009030;carpel;S|PO:0020092;female gametophyte;S|PO:0009047;stem;S|PO:0009005;r…
87	VIT_03s0088g00600	GSVIVT01037024001	chr03_08793246_08793890	Regulation	MADS-box agamous-like 62	AT5G60440	PO:0000230;inflorescence meristem;S|PO:0020100;hypocotyl;S|PO:0020030;cotyledon;S|PO:0020090;central cell;S|PO:0000037;shoot apex;S|PO:0009046;flower;S|PO:0009009;embryo;S|PO:0009089;endosperm;S|PO:0020038;petiole;S|PO:0009032;petal;S|PO:0009029;stamen;S|PO:0006345;pollen tube;S|PO:0009031;sepal;S|PO:0009010;seed;S|PO:0009030;carpel;S|PO:0020092;female gametophyte;S|PO:0009047;stem;S|PO:0009005;r…
88	VIT_03s0088g00610	GSVIVT01037022001	chr03_08820035_08820694	Regulation	MADS-box agamous-like 62	AT5G60440	PO:0000230;inflorescence meristem;S|PO:0020100;hypocotyl;S|PO:0020030;cotyledon;S|PO:0020090;central cell;S|PO:0000037;shoot apex;S|PO:0009046;flower;S|PO:0009009;embryo;S|PO:0009089;endosperm;S|PO:0020038;petiole;S|PO:0009032;petal;S|PO:0009029;stamen;S|PO:0006345;pollen tube;S|PO:0009031;sepal;S|PO:0009010;seed;S|PO:0009030;carpel;S|PO:0020092;female gametophyte;S|PO:0009047;stem;S|PO:0009005;r…
89	VIT_03s0088g00650	GSVIVT01037018001	chr03_08842942_08844322	Cellular process	Xyloglucan:xyloglucosyl transferase	AT2G14620	PO:0000230;inflorescence meristem;S|PO:0009067;filament;S|PO:0008019;leaf lamina base;S|PO:0020100;hypocotyl;S|PO:0020030;cotyledon;S|PO:0009052;pedicel;S|PO:0000013;cauline leaf;S|PO:0009009;embryo;S|PO:0009046;flower;S|PO:0000037;shoot apex;S|PO:0020091;male gametophyte;S|PO:0009006;shoot;S|PO:0020038;petiole;S|PO:0009029;stamen;S|PO:0009032;petal;S|PO:0009031;sepal;S|PO:0009010;seed;S|PO:00201…
90	VIT_03s0091g00780	-	chr03_07248992_07249751	Transposable elements viral and plasmid proteins	Retrovirus Pol polyprotein	-	0
91	VIT_03s0091g00790	-	chr03_07250677_07263374	Transposable elements viral and plasmid proteins	Retrovirus Pol polyprotein	-	0
92	VIT_03s0091g00910	-	chr03_07412592_07414159	Transposable elements viral and plasmid proteins	Polyprotein	-	0
93	VIT_03s0091g00980	-	chr03_07492707_07493502	Transposable elements viral and plasmid proteins	Copia protein	-	0
94	VIT_03s0091g01000	-	chr03_07503821_07510826	Transposable elements viral and plasmid proteins	Transposon	-	0
95	VIT_03s0091g01070	-	chr03_07683087_07683722	Transposable elements viral and plasmid proteins	Copia protein	-	0
96	VIT_03s0091g01250	-	chr03_07915283_07915948	Transposable elements viral and plasmid proteins	Retrovirus Pol polyprotein	-	0
97	VIT_03s0088g00020	-	chr03_07993332_07994238	Transposable elements viral and plasmid proteins	Retrovirus-related Pol polyprotein	-	0
98	VIT_03s0088g00080	-	chr03_08097489_08099580	Transposable elements viral and plasmid proteins	Retrotransposable element Tf2	-	0
99	VIT_03s0088g00120	-	chr03_08154455_08157193	Transposable elements viral and plasmid proteins	Transposon	-	0
100	VIT_03s0088g00130	-	chr03_08181963_08182518	Transposable elements viral and plasmid proteins	Transposase	-	0
101	VIT_03s0088g00360	-	chr03_08395904_08399381	Transposable elements viral and plasmid proteins	Retrovirus Pol polyprotein	-	0
102	VIT_03s0088g00420	-	chr03_08443429_08445079	Transposable elements viral and plasmid proteins	Gag-pol polyprotein	-	0
103	VIT_03s0088g00430	-	chr03_08445233_08454666	Transposable elements viral and plasmid proteins	Retrovirus Pol polyprotein	-	0
104	VIT_03s0088g00440	-	chr03_08477766_08478889	Transposable elements viral and plasmid proteins	Retrovirus Pol polyprotein	-	0
105	VIT_03s0088g00530	-	chr03_08725034_08727854	Transposable elements viral and plasmid proteins	Retrovirus Pol polyprotein	-	0
106	VIT_03s0088g00580	GSVIVT01037027001	chr03_08766967_08773391	Transposable elements viral and plasmid proteins	Transposon	AT4G18050	0
107	VIT_03s0091g00530	GSVIVT01037869001	chr03_06917800_06921320	Unclassified	N-acetyltransferase ESCO2	AT4G31400	PO:0020100;hypocotyl;S|PO:0000084;sperm cell;S|PO:0009052;pedicel;S|PO:0000013;cauline leaf;S|PO:0009046;flower;S|PO:0000037;shoot apex;S|PO:0009009;embryo;S|PO:0009006;shoot;S|PO:0020091;male gametophyte;S|PO:0020038;petiole;S|PO:0009029;stamen;S|PO:0009032;petal;S|PO:0009010;seed;S|PO:0009031;sepal;S|PO:0009030;carpel;S|PO:0009047;stem;S|PO:0009005;root;S|PO:0008034;leaf whorl;S|PO:0009025;leaf…
108	VIT_03s0091g00400	GSVIVT01037885001	chr03_06717421_06752391	Unclear	Transducin family protein / WD-40 repeat	AT4G34280	0
109	VIT_03s0091g00820	GSVIVT01037840001	chr03_07291711_07302903	Unclear	Radical SAM domain-containing protein	AT3G19630	PO:0000230;inflorescence meristem;S|PO:0008019;leaf lamina base;S|PO:0000084;sperm cell;S|PO:0020100;hypocotyl;S|PO:0020030;cotyledon;S|PO:0009052;pedicel;S|PO:0000013;cauline leaf;S|PO:0009009;embryo;S|PO:0000037;shoot apex;S|PO:0009046;flower;S|PO:0020091;male gametophyte;S|PO:0009006;shoot;S|PO:0020038;petiole;S|PO:0009029;stamen;S|PO:0009032;petal;S|PO:0020137;leaf apex;S|PO:0009010;seed;S|PO…
110	VIT_03s0091g01110	GSVIVT01037806001	chr03_07716202_07726782	Unclear	Meprin and TRAF homology domain-containing protein	AT3G17380	PO:0005052;callus;S|PO:0000230;inflorescence meristem;S|PO:0008019;leaf lamina base;S|PO:0020100;hypocotyl;S|PO:0020030;cotyledon;S|PO:0009052;pedicel;S|PO:0000013;cauline leaf;S|PO:0009009;embryo;S|PO:0009046;flower;S|PO:0000037;shoot apex;S|PO:0020091;male gametophyte;S|PO:0009006;shoot;S|PO:0020038;petiole;S|PO:0009029;stamen;S|PO:0009032;petal;S|PO:0000293;guard cell;S|PO:0009031;sepal;S|PO:0…
111	VIT_03s0091g01120	GSVIVT01037805001	chr03_07739421_07740245	Unclear	Meprin and TRAF homology domain-containing protein	-	PO:0000230;inflorescence meristem;S|PO:0008019;leaf lamina base;S|PO:0020100;hypocotyl;S|PO:0020030;cotyledon;S|PO:0009052;pedicel;S|PO:0000013;cauline leaf;S|PO:0009009;embryo;S|PO:0009046;flower;S|PO:0000037;shoot apex;S|PO:0020091;male gametophyte;S|PO:0009006;shoot;S|PO:0020038;petiole;S|PO:0009029;stamen;S|PO:0009032;petal;S|PO:0009031;sepal;S|PO:0009010;seed;S|PO:0020137;leaf apex;S|PO:0009…
112	VIT_03s0091g01130	GSVIVT01037804001	chr03_07741682_07743818	Unclear	Meprin and TRAF homology domain-containing protein	AT3G17380	PO:0005052;callus;S|PO:0000230;inflorescence meristem;S|PO:0008019;leaf lamina base;S|PO:0020100;hypocotyl;S|PO:0020030;cotyledon;S|PO:0009052;pedicel;S|PO:0000013;cauline leaf;S|PO:0009009;embryo;S|PO:0009046;flower;S|PO:0000037;shoot apex;S|PO:0020091;male gametophyte;S|PO:0009006;shoot;S|PO:0020038;petiole;S|PO:0009029;stamen;S|PO:0009032;petal;S|PO:0000293;guard cell;S|PO:0009031;sepal;S|PO:0…
113	VIT_03s0091g01140	GSVIVT01037804001	chr03_07747402_07749276	Unclear	Meprin and TRAF homology domain-containing protein	AT3G17380	PO:0005052;callus;S|PO:0000230;inflorescence meristem;S|PO:0008019;leaf lamina base;S|PO:0020100;hypocotyl;S|PO:0020030;cotyledon;S|PO:0009052;pedicel;S|PO:0000013;cauline leaf;S|PO:0009009;embryo;S|PO:0009046;flower;S|PO:0000037;shoot apex;S|PO:0020091;male gametophyte;S|PO:0009006;shoot;S|PO:0020038;petiole;S|PO:0009029;stamen;S|PO:0009032;petal;S|PO:0000293;guard cell;S|PO:0009031;sepal;S|PO:0…
114	VIT_03s0091g01170	GSVIVT01037800001	chr03_07813667_07815342	Unclear	Meprin and TRAF homology domain-containing protein	AT3G17380	PO:0005052;callus;S|PO:0000230;inflorescence meristem;S|PO:0008019;leaf lamina base;S|PO:0020100;hypocotyl;S|PO:0020030;cotyledon;S|PO:0009052;pedicel;S|PO:0000013;cauline leaf;S|PO:0009009;embryo;S|PO:0009046;flower;S|PO:0000037;shoot apex;S|PO:0020091;male gametophyte;S|PO:0009006;shoot;S|PO:0020038;petiole;S|PO:0009029;stamen;S|PO:0009032;petal;S|PO:0000293;guard cell;S|PO:0009031;sepal;S|PO:0…
115	VIT_03s0091g00410	GSVIVT01037884001 GSVIVT01037883001	chr03_06773316_06776359	Unknown	Unknown protein	AT3G19540	PO:0000230;inflorescence meristem;S|PO:0008019;leaf lamina base;S|PO:0000084;sperm cell;S|PO:0020100;hypocotyl;S|PO:0020030;cotyledon;S|PO:0009052;pedicel;S|PO:0000013;cauline leaf;S|PO:0009009;embryo;S|PO:0009046;flower;S|PO:0000037;shoot apex;S|PO:0020091;male gametophyte;S|PO:0009006;shoot;S|PO:0020038;petiole;S|PO:0009029;stamen;S|PO:0009032;petal;S|PO:0009031;sepal;S|PO:0009010;seed;S|PO:002…
116	VIT_03s0091g00460	GSVIVT01037877001	chr03_06817116_06818768	Unknown	Unknown protein	AT4G33925	PO:0009052;pedicel;S|PO:0009031;sepal;S|PO:0009046;flower;S|PO:0009010;seed;S|PO:0009009;embryo;S|PO:0000037;shoot apex;S|PO:0008034;leaf whorl;S|PO:0001081;F mature embryo stage;G|PO:0004507;D bilateral stage;G|PO:0001185;C globular stage;G|PO:0007616;4 anthesis;G|PO:0001078;E expanded cotyledon stage;G|PO:0007611;petal differentiation and expansion stage;G
117	VIT_03s0091g00490	GSVIVT01037873001	chr03_06859815_06860409	Unknown	Unknown protein	AT3G19550	PO:0000230;inflorescence meristem;S|PO:0009029;stamen;S|PO:0009032;petal;S|PO:0009010;seed;S|PO:0020137;leaf apex;S|PO:0009031;sepal;S|PO:0009030;carpel;S|PO:0009047;stem;S|PO:0009052;pedicel;S|PO:0000013;cauline leaf;S|PO:0009009;embryo;S|PO:0009046;flower;S|PO:0008034;leaf whorl;S|PO:0009025;leaf;S|PO:0020091;male gametophyte;S|PO:0007103;LP.10 ten leaves visible;G|PO:0007115;LP.04 four leaves …
118	VIT_03s0091g00500	GSVIVT01037872001	chr03_06871858_06872341	Unknown	Unknown protein	AT3G19550	PO:0000230;inflorescence meristem;S|PO:0000005;cultured cell;S|PO:0009052;pedicel;S|PO:0000013;cauline leaf;S|PO:0009009;embryo;S|PO:0009046;flower;S|PO:0020091;male gametophyte;S|PO:0009032;petal;S|PO:0009029;stamen;S|PO:0009031;sepal;S|PO:0020137;leaf apex;S|PO:0009010;seed;S|PO:0009030;carpel;S|PO:0009047;stem;S|PO:0009005;root;S|PO:0008034;leaf whorl;S|PO:0009025;leaf;S|PO:0007103;LP.10 ten l…
119	VIT_03s0091g00510	GSVIVT01037871001	chr03_06894959_06895595	Unknown	Unknown	-	PO:0000230;inflorescence meristem;S|PO:0000005;cultured cell;S|PO:0009052;pedicel;S|PO:0000013;cauline leaf;S|PO:0009009;embryo;S|PO:0009046;flower;S|PO:0020091;male gametophyte;S|PO:0009032;petal;S|PO:0009029;stamen;S|PO:0009031;sepal;S|PO:0020137;leaf apex;S|PO:0009010;seed;S|PO:0009030;carpel;S|PO:0009047;stem;S|PO:0009005;root;S|PO:0008034;leaf whorl;S|PO:0009025;leaf;S|PO:0007103;LP.10 ten l…
120	VIT_03s0091g00550	GSVIVT01037865001	chr03_06987237_06990594	Unknown	Unknown protein	AT1G49870	PO:0020100;hypocotyl;S|PO:0000084;sperm cell;S|PO:0009010;seed;S|PO:0009031;sepal;S|PO:0000037;shoot apex;S|PO:0009005;root;S|PO:0009046;flower;S|PO:0009009;embryo;S|PO:0008034;leaf whorl;S|PO:0009025;leaf;S|PO:0001081;F mature embryo stage;G|PO:0004507;D bilateral stage;G|PO:0001078;E expanded cotyledon stage;G|PO:0007611;petal differentiation and expansion stage;G
121	VIT_03s0091g00590	GSVIVT01037861001	chr03_07040488_07042974	Unknown	Unknown protein	AT4G33890	PO:0000230;inflorescence meristem;S|PO:0008019;leaf lamina base;S|PO:0000084;sperm cell;S|PO:0020100;hypocotyl;S|PO:0020030;cotyledon;S|PO:0009052;pedicel;S|PO:0000013;cauline leaf;S|PO:0009009;embryo;S|PO:0009046;flower;S|PO:0000037;shoot apex;S|PO:0020091;male gametophyte;S|PO:0009006;shoot;S|PO:0020038;petiole;S|PO:0009029;stamen;S|PO:0009032;petal;S|PO:0009031;sepal;S|PO:0009010;seed;S|PO:002…
122	VIT_03s0091g00660	GSVIVT01037854001	chr03_07082071_07098207	Unknown	Unknown protein	AT3G19570	PO:0000230;inflorescence meristem;S|PO:0008019;leaf lamina base;S|PO:0020100;hypocotyl;S|PO:0000084;sperm cell;S|PO:0020030;cotyledon;S|PO:0009052;pedicel;S|PO:0000013;cauline leaf;S|PO:0009009;embryo;S|PO:0000037;shoot apex;S|PO:0009046;flower;S|PO:0020091;male gametophyte;S|PO:0009006;shoot;S|PO:0020038;petiole;S|PO:0009029;stamen;S|PO:0009032;petal;S|PO:0020137;leaf apex;S|PO:0009010;seed;S|PO…
123	VIT_03s0091g00850	GSVIVT01037837001	chr03_07323004_07324112	Unknown	Unknown protein	-	0
124	VIT_03s0091g00930	GSVIVT01037829001	chr03_07417454_07418376	Unknown	GRAM domain-containing protein / ABA-responsive	AT5G08350	PO:0000230;inflorescence meristem;S|PO:0020100;hypocotyl;S|PO:0020030;cotyledon;S|PO:0009052;pedicel;S|PO:0009046;flower;S|PO:0000037;shoot apex;S|PO:0009009;embryo;S|PO:0020091;male gametophyte;S|PO:0009029;stamen;S|PO:0009032;petal;S|PO:0009010;seed;S|PO:0020137;leaf apex;S|PO:0009031;sepal;S|PO:0009030;carpel;S|PO:0009047;stem;S|PO:0009005;root;S|PO:0008034;leaf whorl;S|PO:0009025;leaf;S|PO:00…
125	VIT_03s0091g01020	GSVIVT01037817001	chr03_07537306_07559608	Unknown	Unknown protein	AT2G14680	PO:0000230;inflorescence meristem;S|PO:0008019;leaf lamina base;S|PO:0020100;hypocotyl;S|PO:0000084;sperm cell;S|PO:0020030;cotyledon;S|PO:0009052;pedicel;S|PO:0000013;cauline leaf;S|PO:0009009;embryo;S|PO:0000037;shoot apex;S|PO:0009046;flower;S|PO:0020091;male gametophyte;S|PO:0009006;shoot;S|PO:0020038;petiole;S|PO:0009029;stamen;S|PO:0009032;petal;S|PO:0006345;pollen tube;S|PO:0009010;seed;S|…
126	VIT_03s0091g01090	GSVIVT01037808001	chr03_07704746_07705934	Unknown	Unknown	-	PO:0009029;stamen;S|PO:0009032;petal;S|PO:0009010;seed;S|PO:0009031;sepal;S|PO:0009030;carpel;S|PO:0009009;embryo;S|PO:0000037;shoot apex;S|PO:0009005;root;S|PO:0009046;flower;S|PO:0008034;leaf whorl;S|PO:0009025;leaf;S|PO:0020091;male gametophyte;S|PO:0001081;F mature embryo stage;G|PO:0004507;D bilateral stage;G|PO:0001185;C globular stage;G|PO:0007616;4 anthesis;G|PO:0001078;E expanded cotyled…
127	VIT_03s0091g01100	GSVIVT01037807001	chr03_07710736_07711700	Unknown	Unknown protein	AT1G49975	PO:0000230;inflorescence meristem;S|PO:0008019;leaf lamina base;S|PO:0020100;hypocotyl;S|PO:0020030;cotyledon;S|PO:0009052;pedicel;S|PO:0000013;cauline leaf;S|PO:0009009;embryo;S|PO:0009046;flower;S|PO:0000037;shoot apex;S|PO:0009006;shoot;S|PO:0020038;petiole;S|PO:0009029;stamen;S|PO:0009032;petal;S|PO:0009010;seed;S|PO:0020137;leaf apex;S|PO:0009031;sepal;S|PO:0009030;carpel;S|PO:0009047;stem;S…
128	VIT_03s0088g00010	GSVIVT01037080001	chr03_07987351_07989378	Unknown	Concanavalin A lectin	AT1G73270	PO:0000230;inflorescence meristem;S|PO:0008019;leaf lamina base;S|PO:0000084;sperm cell;S|PO:0020100;hypocotyl;S|PO:0020030;cotyledon;S|PO:0009052;pedicel;S|PO:0000013;cauline leaf;S|PO:0009009;embryo;S|PO:0000037;shoot apex;S|PO:0009046;flower;S|PO:0009006;shoot;S|PO:0020091;male gametophyte;S|PO:0009029;stamen;S|PO:0020038;petiole;S|PO:0009032;petal;S|PO:0020137;leaf apex;S|PO:0009031;sepal;S|P…
129	VIT_03s0088g00040	GSVIVT01037079001	chr03_08018981_08020373	Unknown	Concanavalin A lectin	AT5G10530	PO:0020100;hypocotyl;S|PO:0009052;pedicel;S|PO:0000013;cauline leaf;S|PO:0009009;embryo;S|PO:0000037;shoot apex;S|PO:0009046;flower;S|PO:0009006;shoot;S|PO:0009032;petal;S|PO:0020038;petiole;S|PO:0009031;sepal;S|PO:0009010;seed;S|PO:0020137;leaf apex;S|PO:0009047;stem;S|PO:0009005;root;S|PO:0008034;leaf whorl;S|PO:0009025;leaf;S|PO:0001081;F mature embryo stage;G|PO:0004507;D bilateral stage;G|PO…
130	VIT_03s0088g00100	GSVIVT01037075001	chr03_08122234_08124112	Unknown	Concanavalin A lectin	AT5G10530	PO:0000230;inflorescence meristem;S|PO:0008019;leaf lamina base;S|PO:0000084;sperm cell;S|PO:0020100;hypocotyl;S|PO:0020030;cotyledon;S|PO:0009052;pedicel;S|PO:0000013;cauline leaf;S|PO:0009009;embryo;S|PO:0000037;shoot apex;S|PO:0009046;flower;S|PO:0009006;shoot;S|PO:0020091;male gametophyte;S|PO:0009029;stamen;S|PO:0020038;petiole;S|PO:0009032;petal;S|PO:0020137;leaf apex;S|PO:0009031;sepal;S|P…
131	VIT_03s0088g00200	GSVIVT01037065001	chr03_08228928_08232449	Unknown	Unknown	-	PO:0009029;stamen;S|PO:0009032;petal;S|PO:0020100;hypocotyl;S|PO:0009010;seed;S|PO:0009031;sepal;S|PO:0009047;stem;S|PO:0009052;pedicel;S|PO:0009009;embryo;S|PO:0009046;flower;S|PO:0009005;root;S|PO:0000037;shoot apex;S|PO:0008034;leaf whorl;S|PO:0009025;leaf;S|PO:0009006;shoot;S|PO:0001081;F mature embryo stage;G|PO:0004507;D bilateral stage;G|PO:0001185;C globular stage;G|PO:0007616;4 anthesis;…
132	VIT_03s0088g00300	-	chr03_08320984_08322831	Unknown	Unknown	-	0
133	VIT_03s0088g00350	GSVIVT01037049001	chr03_08374871_08376359	Unknown	Unknown	-	0
134	VIT_03s0088g00370	GSVIVT01037047001	chr03_08403058_08408371	Unknown	Unknown protein	AT4G33780	PO:0000230;inflorescence meristem;S|PO:0008019;leaf lamina base;S|PO:0000084;sperm cell;S|PO:0020100;hypocotyl;S|PO:0020030;cotyledon;S|PO:0009062;gynoecium;S|PO:0009052;pedicel;S|PO:0000013;cauline leaf;S|PO:0009009;embryo;S|PO:0000037;shoot apex;S|PO:0009046;flower;S|PO:0020091;male gametophyte;S|PO:0009006;shoot;S|PO:0020038;petiole;S|PO:0009029;stamen;S|PO:0009032;petal;S|PO:0006345;pollen tu…
135	VIT_03s0088g00490	GSVIVT01037038001 GSVIVT01037037001	chr03_08653859_08658460	Unknown	Unknown	-	0
136	VIT_03s0088g00620	GSVIVT01037021001	chr03_08825504_08827218	Unknown	Stress-induced	AT1G10020	PO:0000230;inflorescence meristem;S|PO:0008019;leaf lamina base;S|PO:0020100;hypocotyl;S|PO:0020030;cotyledon;S|PO:0009052;pedicel;S|PO:0000013;cauline leaf;S|PO:0009009;embryo;S|PO:0009046;flower;S|PO:0000037;shoot apex;S|PO:0020091;male gametophyte;S|PO:0009006;shoot;S|PO:0020038;petiole;S|PO:0009029;stamen;S|PO:0009032;petal;S|PO:0009031;sepal;S|PO:0009010;seed;S|PO:0020137;leaf apex;S|PO:0009…
137	VIT_03s0088g00630	GSVIVT01037020001	chr03_08828264_08830122	Unknown	Unknown protein	AT2G22795	0
138	VIT_03s0088g00640	-	chr03_08833817_08835685	Unknown	Unknown protein	-	0
139	VIT_03s0091g00420	GSVIVT01037882001	chr03_06785458_06787059	No hit	No hit	-	PO:0000230;inflorescence meristem;S|PO:0008014;filament vascular system;S|PO:0005003;stem trichome;S|PO:0008019;leaf lamina base;S|PO:0020100;hypocotyl;S|PO:0005012;pedicel vascular system;S|PO:0020030;cotyledon;S|PO:0000036;leaf vascular system;S|PO:0003011;root vascular system;S|PO:0009052;pedicel;S|PO:0000013;cauline leaf;S|PO:0009009;embryo;S|PO:0000037;shoot apex;S|PO:0009046;flower;S|PO:002…
140	VIT_03s0091g00570	GSVIVT01037863001	chr03_06998808_06999512	No hit	No hit	-	0
141	VIT_03s0091g00650	GSVIVT01037855001	chr03_07076200_07076677	No hit	No hit	-	PO:0008019;leaf lamina base;S|PO:0020030;cotyledon;S|PO:0009052;pedicel;S|PO:0000013;cauline leaf;S|PO:0009046;flower;S|PO:0000037;shoot apex;S|PO:0009009;embryo;S|PO:0009006;shoot;S|PO:0020091;male gametophyte;S|PO:0020038;petiole;S|PO:0009029;stamen;S|PO:0009032;petal;S|PO:0009010;seed;S|PO:0020137;leaf apex;S|PO:0009031;sepal;S|PO:0009030;carpel;S|PO:0009005;root;S|PO:0008034;leaf whorl;S|PO:0…
142	VIT_03s0091g00770	GSVIVT01037842001	chr03_07244888_07245217	No hit	No hit	-	0
143	VIT_03s0091g00800	-	chr03_07281282_07281573	No hit	No hit	-	0
144	VIT_03s0091g00960	GSVIVT01037824001	chr03_07446465_07449614	No hit	No hit	-	0
145	VIT_03s0091g01040	GSVIVT01037814001	chr03_07603310_07604326	No hit	No hit	-	PO:0000230;inflorescence meristem;S|PO:0008019;leaf lamina base;S|PO:0020100;hypocotyl;S|PO:0020030;cotyledon;S|PO:0009052;pedicel;S|PO:0000013;cauline leaf;S|PO:0009009;embryo;S|PO:0009046;flower;S|PO:0000037;shoot apex;S|PO:0009006;shoot;S|PO:0020091;male gametophyte;S|PO:0020038;petiole;S|PO:0009029;stamen;S|PO:0009032;petal;S|PO:0006345;pollen tube;S|PO:0009010;seed;S|PO:0020137;leaf apex;S|P…
146	VIT_03s0091g01160	GSVIVT01037802001	chr03_07771297_07771879	No hit	No hit	-	0
147	VIT_03s0091g01180	GSVIVT01037799001	chr03_07826669_07826884	No hit	No hit	-	0
148	VIT_03s0091g01210	GSVIVT01037796001	chr03_07866657_07868625	No hit	No hit	-	0
149	VIT_03s0091g01260	GSVIVT01037793001	chr03_07918875_07934080	No hit	No hit	-	0
150	VIT_03s0091g01280	-	chr03_07942831_07944961	No hit	No hit	-	0
151	VIT_03s0088g00070	GSVIVT01037076001	chr03_08084352_08086688	No hit	No hit	-	0
152	VIT_03s0088g00090	-	chr03_08100255_08100938	No hit	No hit	-	0
153	VIT_03s0088g00180	GSVIVT01037069001	chr03_08212188_08213029	No hit	No hit	-	0
154	VIT_03s0088g00270	-	chr03_08267214_08267760	No hit	No hit	-	PO:0009047;stem;S|PO:0020100;hypocotyl;S|PO:0009005;root;S|PO:0009025;leaf;S|PO:0007115;LP.04 four leaves visible;G
155	VIT_03s0088g00310	GSVIVT01037053001	chr03_08329921_08335645	No hit	No hit	-	0
156	VIT_03s0088g00340	-	chr03_08371381_08372242	No hit	No hit	-	0
157	VIT_03s0088g00480	-	chr03_08639281_08642604	No hit	No hit	-	0
158	VIT_03s0088g00520	-	chr03_08704107_08710780	No hit	No hit	-	0
159	VIT_03s0088g00540	-	chr03_08736929_08743307	No hit	No hit	-	0

## Sheet: Table S4
	Supplementary Table S4. Annotation for genes from the QTL interval on chromosome 15 (13,060,296-16,414,837)
	Grapegen unique ID	12Xv0 ID	Chromosome position 12X	Functional category	Annotation	Best Arabidopsis match	Plant Ontology
1	VIT_15s0021g02170	GSVIVT01018219001	chr15_13099190_13100695	Metabolism	Chalcone and stilbene synthase	AT1G02050	PO:0000230;inflorescence meristem;S|PO:0008019;leaf lamina base;S|PO:0020100;hypocotyl;S|PO:0020030;cotyledon;S|PO:0009052;pedicel;S|PO:0000013;cauline leaf;S|PO:0009009;embryo;S|PO:0009046;flower;S|PO:0000037;shoot apex;S|PO:0009001;fruit;S|PO:0020091;male gametophyte;S|PO:0009006;shoot;S|PO:0020038;petiole;S|PO:0009029;stamen;S|PO:0009032;petal;S|PO:0000293;guard cell;S|PO:0020137;leaf apex;S|P…
2	VIT_15s0021g02180	GSVIVT01018218001	chr15_13101945_13117885	Regulation	DNA helicase SNF2 domain-containing protein	AT2G44980	PO:0000230;inflorescence meristem;S|PO:0008019;leaf lamina base;S|PO:0020100;hypocotyl;S|PO:0000084;sperm cell;S|PO:0020030;cotyledon;S|PO:0000005;cultured cell;S|PO:0009052;pedicel;S|PO:0000013;cauline leaf;S|PO:0009009;embryo;S|PO:0009046;flower;S|PO:0000037;shoot apex;S|PO:0020091;male gametophyte;S|PO:0009006;shoot;S|PO:0020038;petiole;S|PO:0009029;stamen;S|PO:0009032;petal;S|PO:0006345;polle…
3	VIT_15s0021g02190	GSVIVT01018217001	chr15_13131131_13135439	Metabolism	Carotenoid cleavage dioxygenase 7, chloroplast(AtCCD7) (AtNCED7)	AT2G44990	PO:0000230;inflorescence meristem;S|PO:0008019;leaf lamina base;S|PO:0020100;hypocotyl;S|PO:0000084;sperm cell;S|PO:0020030;cotyledon;S|PO:0009052;pedicel;S|PO:0000013;cauline leaf;S|PO:0009009;embryo;S|PO:0000037;shoot apex;S|PO:0009046;flower;S|PO:0020091;male gametophyte;S|PO:0009001;fruit;S|PO:0020038;petiole;S|PO:0009029;stamen;S|PO:0020137;leaf apex;S|PO:0009031;sepal;S|PO:0009010;seed;S|PO…
4	VIT_15s0021g02200	GSVIVT01018216001	chr15_13143262_13153234	Transport	Nucleoporin 62kDa	AT2G45000	0
5	VIT_15s0021g02220	GSVIVT01018214001	chr15_13159995_13160979	Regulation	MADS-box agamous-like 80	AT5G55690	PO:0000230;inflorescence meristem;S|PO:0008019;leaf lamina base;S|PO:0020100;hypocotyl;S|PO:0000084;sperm cell;S|PO:0020030;cotyledon;S|PO:0009052;pedicel;S|PO:0000013;cauline leaf;S|PO:0009046;flower;S|PO:0000037;shoot apex;S|PO:0009009;embryo;S|PO:0020091;male gametophyte;S|PO:0009006;shoot;S|PO:0020038;petiole;S|PO:0009029;stamen;S|PO:0009032;petal;S|PO:0009010;seed;S|PO:0020137;leaf apex;S|PO…
6	VIT_15s0021g02230	GSVIVT01018213001	chr15_13163529_13176175	Metabolism	T-complex protein 1 alpha subunit	AT3G20050	PO:0000230;inflorescence meristem;S|PO:0008019;leaf lamina base;S|PO:0020100;hypocotyl;S|PO:0000084;sperm cell;S|PO:0020030;cotyledon;S|PO:0000005;cultured cell;S|PO:0009052;pedicel;S|PO:0000013;cauline leaf;S|PO:0009009;embryo;S|PO:0000037;shoot apex;S|PO:0009046;flower;S|PO:0020091;male gametophyte;S|PO:0009006;shoot;S|PO:0020038;petiole;S|PO:0009029;stamen;S|PO:0009032;petal;S|PO:0000293;guard…
7	VIT_15s0021g02240	GSVIVT01018212001	chr15_13178875_13190810	Metabolism	3-hydroxyisobutyryl-CoA hydrolase	AT3G60510	PO:0000230;inflorescence meristem;S|PO:0008019;leaf lamina base;S|PO:0020100;hypocotyl;S|PO:0020030;cotyledon;S|PO:0000005;cultured cell;S|PO:0009052;pedicel;S|PO:0000013;cauline leaf;S|PO:0009009;embryo;S|PO:0009046;flower;S|PO:0000037;shoot apex;S|PO:0020091;male gametophyte;S|PO:0009006;shoot;S|PO:0009032;petal;S|PO:0020038;petiole;S|PO:0009029;stamen;S|PO:0020137;leaf apex;S|PO:0009010;seed;S…
8	VIT_15s0021g02250	GSVIVT01018210001	chr15_13193648_13194680	Regulation	MADS-box agamous-like 80	AT5G55690	PO:0000230;inflorescence meristem;S|PO:0008019;leaf lamina base;S|PO:0020100;hypocotyl;S|PO:0020030;cotyledon;S|PO:0009052;pedicel;S|PO:0000013;cauline leaf;S|PO:0009046;flower;S|PO:0000037;shoot apex;S|PO:0009009;embryo;S|PO:0020003;ovule;S|PO:0020091;male gametophyte;S|PO:0009006;shoot;S|PO:0020038;petiole;S|PO:0009029;stamen;S|PO:0009032;petal;S|PO:0009010;seed;S|PO:0020137;leaf apex;S|PO:0009…
9	VIT_15s0021g02280	GSVIVT01018206001	chr15_13234927_13235988	Metabolism	Matrix metalloproteinase	AT2G45040	PO:0000230;inflorescence meristem;S|PO:0008019;leaf lamina base;S|PO:0020100;hypocotyl;S|PO:0000084;sperm cell;S|PO:0020030;cotyledon;S|PO:0009052;pedicel;S|PO:0000013;cauline leaf;S|PO:0009009;embryo;S|PO:0000037;shoot apex;S|PO:0009046;flower;S|PO:0020091;male gametophyte;S|PO:0009006;shoot;S|PO:0009032;petal;S|PO:0009029;stamen;S|PO:0020038;petiole;S|PO:0006345;pollen tube;S|PO:0009010;seed;S|…
10	VIT_15s0021g02290	GSVIVT01018205001	chr15_13245041_13249253	Regulation	Squamosa promoter-binding protein 2 (SPL2)	AT5G43270	PO:0000230;inflorescence meristem;S|PO:0008019;leaf lamina base;S|PO:0020100;hypocotyl;S|PO:0020030;cotyledon;S|PO:0009052;pedicel;S|PO:0000013;cauline leaf;S|PO:0009046;flower;S|PO:0000037;shoot apex;S|PO:0009009;embryo;S|PO:0009006;shoot;S|PO:0020091;male gametophyte;S|PO:0020038;petiole;S|PO:0009029;stamen;S|PO:0009032;petal;S|PO:0009010;seed;S|PO:0020137;leaf apex;S|PO:0009031;sepal;S|PO:0009…
11	VIT_15s0021g02300	GSVIVT01018204001	chr15_13256926_13258957	Regulation	Squamosa promoter-binding protein 8 (SPL8)	AT1G02065	PO:0009046;flower;S
12	VIT_15s0021g02320	GSVIVT01018199001	chr15_13326032_13327597	Transport	ABC transporter G member 7	AT1G17840	0
13	VIT_15s0021g02340	-	chr15_13329591_13335229	Metabolism	NADP-dependent glyceraldehyde-3-phosphate dehydrogenase	-	0
14	VIT_15s0021g02410	GSVIVT01018190001	chr15_13412183_13415839	Metabolism	Malate dehydrogenase, cytosolic	AT1G04410	PO:0000230;inflorescence meristem;S|PO:0008019;leaf lamina base;S|PO:0020100;hypocotyl;S|PO:0020030;cotyledon;S|PO:0000005;cultured cell;S|PO:0009052;pedicel;S|PO:0000013;cauline leaf;S|PO:0009009;embryo;S|PO:0000037;shoot apex;S|PO:0009046;flower;S|PO:0020091;male gametophyte;S|PO:0009006;shoot;S|PO:0009001;fruit;S|PO:0020038;petiole;S|PO:0009029;stamen;S|PO:0009032;petal;S|PO:0006345;pollen tub…
15	VIT_15s0021g02420	GSVIVT01018189001	chr15_13417086_13418212	Transport	Delta tonoplast integral protein (TIP)	AT4G17340	PO:0000230;inflorescence meristem;S|PO:0008019;leaf lamina base;S|PO:0020100;hypocotyl;S|PO:0020030;cotyledon;S|PO:0000005;cultured cell;S|PO:0009062;gynoecium;S|PO:0009052;pedicel;S|PO:0000013;cauline leaf;S|PO:0009009;embryo;S|PO:0000037;shoot apex;S|PO:0009046;flower;S|PO:0020091;male gametophyte;S|PO:0009006;shoot;S|PO:0020038;petiole;S|PO:0009029;stamen;S|PO:0009032;petal;S|PO:0000293;guard …
16	VIT_15s0021g02430	GSVIVT01018188001	chr15_13418593_13419703	Metabolism	Enoyl-CoA-hydratase	-	0
17	VIT_15s0021g02440	GSVIVT01018187001	chr15_13421491_13434819	Metabolism	Enoyl-CoA-hydratase	AT3G60510	0
18	VIT_15s0021g02450	GSVIVT01018186001	chr15_13435847_13452444	Metabolism	Elongation factor G	AT2G45030	PO:0000230;inflorescence meristem;S|PO:0008019;leaf lamina base;S|PO:0020100;hypocotyl;S|PO:0000084;sperm cell;S|PO:0020030;cotyledon;S|PO:0000005;cultured cell;S|PO:0009052;pedicel;S|PO:0000013;cauline leaf;S|PO:0009009;embryo;S|PO:0000037;shoot apex;S|PO:0009046;flower;S|PO:0020091;male gametophyte;S|PO:0009006;shoot;S|PO:0020038;petiole;S|PO:0009029;stamen;S|PO:0009032;petal;S|PO:0000293;guard…
19	VIT_15s0021g02470	GSVIVT01018184001	chr15_13461334_13464258	Metabolism	Epoxide hydrolase-like protein	AT3G51000	PO:0000230;inflorescence meristem;S|PO:0008019;leaf lamina base;S|PO:0020100;hypocotyl;S|PO:0020030;cotyledon;S|PO:0000005;cultured cell;S|PO:0009052;pedicel;S|PO:0000013;cauline leaf;S|PO:0009009;embryo;S|PO:0000037;shoot apex;S|PO:0009046;flower;S|PO:0020091;male gametophyte;S|PO:0009006;shoot;S|PO:0020038;petiole;S|PO:0009029;stamen;S|PO:0009032;petal;S|PO:0020137;leaf apex;S|PO:0009031;sepal;…
20	VIT_15s0021g02480	GSVIVT01018183001	chr15_13465945_13469473	Metabolism	Ribosomal protein L15 e	AT4G16720	PO:0000230;inflorescence meristem;S|PO:0008019;leaf lamina base;S|PO:0000084;sperm cell;S|PO:0020100;hypocotyl;S|PO:0020030;cotyledon;S|PO:0000005;cultured cell;S|PO:0009052;pedicel;S|PO:0000013;cauline leaf;S|PO:0009009;embryo;S|PO:0000037;shoot apex;S|PO:0009046;flower;S|PO:0020091;male gametophyte;S|PO:0009006;shoot;S|PO:0020038;petiole;S|PO:0009029;stamen;S|PO:0009032;petal;S|PO:0006345;polle…
21	VIT_15s0021g02490	GSVIVT01018182001 GSVIVT01018181001	chr15_13472079_13484017	Transport	Protein transport protein Sec61 subunit beta	AT3G60540	PO:0000230;inflorescence meristem;S|PO:0008019;leaf lamina base;S|PO:0020100;hypocotyl;S|PO:0000084;sperm cell;S|PO:0020030;cotyledon;S|PO:0009052;pedicel;S|PO:0000013;cauline leaf;S|PO:0009009;embryo;S|PO:0000037;shoot apex;S|PO:0009046;flower;S|PO:0020091;male gametophyte;S|PO:0009006;shoot;S|PO:0020038;petiole;S|PO:0009029;stamen;S|PO:0009032;petal;S|PO:0006345;pollen tube;S|PO:0009010;seed;S|…
22	VIT_15s0021g02510	GSVIVT01018180001	chr15_13505485_13506842	Regulation	GATA transcription factor 2	AT2G45050	PO:0000230;inflorescence meristem;S|PO:0008019;leaf lamina base;S|PO:0020100;hypocotyl;S|PO:0020030;cotyledon;S|PO:0009052;pedicel;S|PO:0000013;cauline leaf;S|PO:0009009;embryo;S|PO:0000037;shoot apex;S|PO:0009046;flower;S|PO:0020091;male gametophyte;S|PO:0009006;shoot;S|PO:0009029;stamen;S|PO:0009032;petal;S|PO:0020038;petiole;S|PO:0009031;sepal;S|PO:0009010;seed;S|PO:0020137;leaf apex;S|PO:0009…
23	VIT_15s0021g02540	GSVIVT01018178001	chr15_13521416_13528881	Regulation	CCR4-NOT transcription complex, subunit 1	AT1G02080	0
24	VIT_15s0021g02570	GSVIVT01018178001	chr15_13536578_13543109	Regulation	CCR4-NOT transcription complex, subunit 1	AT1G02080	0
25	VIT_15s0021g02580	GSVIVT01018178001	chr15_13545562_13562550	Regulation	CCR4-NOT transcription complex, subunit 1	AT1G02080	0
26	VIT_15s0021g02610	GSVIVT01018178001	chr15_13569082_13597702	Regulation	CCR4-NOT transcription complex, subunit 1	AT1G02080	0
27	VIT_15s0021g02620	GSVIVT01018177001	chr15_13601040_13603801	Transport	Protein transport protein Sec61 subunit beta	AT3G60540	PO:0000230;inflorescence meristem;S|PO:0008019;leaf lamina base;S|PO:0020100;hypocotyl;S|PO:0000084;sperm cell;S|PO:0020030;cotyledon;S|PO:0009052;pedicel;S|PO:0000013;cauline leaf;S|PO:0009009;embryo;S|PO:0000037;shoot apex;S|PO:0009046;flower;S|PO:0020091;male gametophyte;S|PO:0009006;shoot;S|PO:0020038;petiole;S|PO:0009029;stamen;S|PO:0009032;petal;S|PO:0006345;pollen tube;S|PO:0009010;seed;S|…
28	VIT_15s0021g02660	GSVIVT01018169001	chr15_13646693_13651246	Metabolism	F-box domain containing protein	AT5G51380	PO:0009032;petal;S|PO:0020100;hypocotyl;S|PO:0009010;seed;S|PO:0009031;sepal;S|PO:0009052;pedicel;S|PO:0009009;embryo;S|PO:0000037;shoot apex;S|PO:0009005;root;S|PO:0009046;flower;S|PO:0008034;leaf whorl;S|PO:0009025;leaf;S|PO:0009006;shoot;S|PO:0001081;F mature embryo stage;G|PO:0004507;D bilateral stage;G|PO:0001185;C globular stage;G|PO:0007616;4 anthesis;G|PO:0001078;E expanded cotyledon stag…
29	VIT_15s0021g02670	GSVIVT01018168001	chr15_13673378_13674771	Signaling	Expansin beta 1 precursor	AT1G65680	PO:0000230;inflorescence meristem;S|PO:0008019;leaf lamina base;S|PO:0020100;hypocotyl;S|PO:0020030;cotyledon;S|PO:0009052;pedicel;S|PO:0000013;cauline leaf;S|PO:0009046;flower;S|PO:0000037;shoot apex;S|PO:0009009;embryo;S|PO:0020091;male gametophyte;S|PO:0009006;shoot;S|PO:0020038;petiole;S|PO:0009029;stamen;S|PO:0009032;petal;S|PO:0006345;pollen tube;S|PO:0009031;sepal;S|PO:0009010;seed;S|PO:00…
30	VIT_15s0021g02680	GSVIVT01018166001	chr15_13687220_13688044	Cellular process	Cyclin-U2-1 (CycU2;1) Cyclin-P3.1	AT2G45080	PO:0000230;inflorescence meristem;S|PO:0008019;leaf lamina base;S|PO:0020100;hypocotyl;S|PO:0020030;cotyledon;S|PO:0009052;pedicel;S|PO:0000013;cauline leaf;S|PO:0009009;embryo;S|PO:0009046;flower;S|PO:0000037;shoot apex;S|PO:0020091;male gametophyte;S|PO:0009006;shoot;S|PO:0020038;petiole;S|PO:0009029;stamen;S|PO:0009032;petal;S|PO:0009031;sepal;S|PO:0009010;seed;S|PO:0020137;leaf apex;S|PO:0009…
31	VIT_15s0021g02690	GSVIVT01018165001 GSVIVT01018164001	chr15_13708507_13712216	Regulation	Unfertilized embryo sac 10 UNE10	AT4G00050	PO:0000230;inflorescence meristem;S|PO:0008019;leaf lamina base;S|PO:0020100;hypocotyl;S|PO:0020030;cotyledon;S|PO:0009052;pedicel;S|PO:0000013;cauline leaf;S|PO:0009009;embryo;S|PO:0009046;flower;S|PO:0000037;shoot apex;S|PO:0020091;male gametophyte;S|PO:0009006;shoot;S|PO:0020038;petiole;S|PO:0009029;stamen;S|PO:0009032;petal;S|PO:0009031;sepal;S|PO:0009010;seed;S|PO:0020137;leaf apex;S|PO:0009…
32	VIT_15s0021g02700	GSVIVT01018163001	chr15_13735914_13737731	Signaling	Beta-expansin (EXPB4)	AT1G65680	PO:0000230;inflorescence meristem;S|PO:0008019;leaf lamina base;S|PO:0020100;hypocotyl;S|PO:0009052;pedicel;S|PO:0000013;cauline leaf;S|PO:0009009;embryo;S|PO:0009046;flower;S|PO:0000037;shoot apex;S|PO:0020091;male gametophyte;S|PO:0009006;shoot;S|PO:0020038;petiole;S|PO:0009029;stamen;S|PO:0009032;petal;S|PO:0009031;sepal;S|PO:0009010;seed;S|PO:0020137;leaf apex;S|PO:0009030;carpel;S|PO:0009047…
33	VIT_15s0021g02710	GSVIVT01018162001	chr15_13742179_13744142	Regulation	Zinc finger (C2H2 type) family	AT1G02040	PO:0000230;inflorescence meristem;S|PO:0009029;stamen;S|PO:0009032;petal;S|PO:0020100;hypocotyl;S|PO:0020137;leaf apex;S|PO:0009031;sepal;S|PO:0009030;carpel;S|PO:0009046;flower;S|PO:0009005;root;S|PO:0008034;leaf whorl;S|PO:0007616;4 anthesis;G|PO:0007611;petal differentiation and expansion stage;G
34	VIT_15s0021g02720	GSVIVT01018161001	chr15_13755715_13757195	Regulation	Zinc finger (C2H2 type) family	AT2G45120	PO:0000230;inflorescence meristem;S|PO:0009032;petal;S|PO:0006345;pollen tube;S|PO:0009010;seed;S|PO:0009031;sepal;S|PO:0009030;carpel;S|PO:0009047;stem;S|PO:0009052;pedicel;S|PO:0009009;embryo;S|PO:0009005;root;S|PO:0000037;shoot apex;S|PO:0009046;flower;S|PO:0008034;leaf whorl;S|PO:0009006;shoot;S|PO:0020091;male gametophyte;S|PO:0001081;F mature embryo stage;G|PO:0001017;M germinated pollen st…
35	VIT_15s0021g02730	GSVIVT01018158001	chr15_13775336_13783657	Transport	SEC16 homolog B	AT5G47490	PO:0000230;inflorescence meristem;S|PO:0008019;leaf lamina base;S|PO:0020100;hypocotyl;S|PO:0000084;sperm cell;S|PO:0020030;cotyledon;S|PO:0000005;cultured cell;S|PO:0009052;pedicel;S|PO:0000013;cauline leaf;S|PO:0009009;embryo;S|PO:0000037;shoot apex;S|PO:0009046;flower;S|PO:0020091;male gametophyte;S|PO:0009006;shoot;S|PO:0020038;petiole;S|PO:0009029;stamen;S|PO:0009032;petal;S|PO:0006345;polle…
36	VIT_15s0021g02770	GSVIVT01018156001	chr15_13801144_13803888	Metabolism	DNA binding / hydrolase, acting on ester bonds	AT1G12244	0
37	VIT_15s0021g02780	GSVIVT01018154001	chr15_13808006_13828941	Metabolism	Maternal effect embryo arrest 44	AT4G00060	0
38	VIT_15s0021g02790	GSVIVT01018153001	chr15_13836242_13837474	Transport	ATELC/ELC	AT3G12400	PO:0000230;inflorescence meristem;S|PO:0008019;leaf lamina base;S|PO:0020100;hypocotyl;S|PO:0020030;cotyledon;S|PO:0009052;pedicel;S|PO:0000013;cauline leaf;S|PO:0009009;embryo;S|PO:0000037;shoot apex;S|PO:0009046;flower;S|PO:0020091;male gametophyte;S|PO:0009006;shoot;S|PO:0020038;petiole;S|PO:0009029;stamen;S|PO:0009032;petal;S|PO:0006345;pollen tube;S|PO:0020137;leaf apex;S|PO:0009010;seed;S|P…
39	VIT_15s0021g02870	-	chr15_13890665_13893471	Metabolism	Elongation factor EF-G	-	0
40	VIT_15s0021g02900	GSVIVT01018145001	chr15_13939742_13946793	Response to stimulus	Pathogenesis-related protein 5	-	0
41	VIT_15s0048g00020	GSVIVT01027712001	chr15_13966172_13966744	Response to stimulus	Thaumatin SE39b	AT1G19320	PO:0000230;inflorescence meristem;S|PO:0008019;leaf lamina base;S|PO:0000084;sperm cell;S|PO:0020100;hypocotyl;S|PO:0020030;cotyledon;S|PO:0009052;pedicel;S|PO:0000013;cauline leaf;S|PO:0009046;flower;S|PO:0000037;shoot apex;S|PO:0009009;embryo;S|PO:0020091;male gametophyte;S|PO:0009006;shoot;S|PO:0005679;epidermis;S|PO:0020038;petiole;S|PO:0009029;stamen;S|PO:0009032;petal;S|PO:0006345;pollen tu…
42	VIT_15s0048g00140	-	chr15_14233820_14235292	Metabolism	H(+)-ATPase AHA10 (autoinhibited H(+)-ATPase isoform 10)	-	0
43	VIT_15s0048g00170	-	chr15_14278346_14279564	Metabolism	H(+)-ATPase 4 AHA4	-	0
44	VIT_15s0048g00190	GSVIVT01027686001	chr15_14297496_14300079	Transport	SPX (SYG1/Pho81/XPR1) domain-containing protein	AT2G45130	PO:0000230;inflorescence meristem;S|PO:0008019;leaf lamina base;S|PO:0000084;sperm cell;S|PO:0020100;hypocotyl;S|PO:0020030;cotyledon;S|PO:0020031;radicle;S|PO:0009052;pedicel;S|PO:0000013;cauline leaf;S|PO:0020148;shoot apical meristem;S|PO:0009009;embryo;S|PO:0000037;shoot apex;S|PO:0009046;flower;S|PO:0020091;male gametophyte;S|PO:0009006;shoot;S|PO:0020038;petiole;S|PO:0009029;stamen;S|PO:000…
45	VIT_15s0048g00220	GSVIVT01027683001	chr15_14343606_14350308	Transport	Membrane-associated mannitol-induced	AT2G45140	PO:0005052;callus;S|PO:0000230;inflorescence meristem;S|PO:0008019;leaf lamina base;S|PO:0000084;sperm cell;S|PO:0020100;hypocotyl;S|PO:0020030;cotyledon;S|PO:0000005;cultured cell;S|PO:0009052;pedicel;S|PO:0000013;cauline leaf;S|PO:0009009;embryo;S|PO:0000037;shoot apex;S|PO:0009046;flower;S|PO:0020091;male gametophyte;S|PO:0009006;shoot;S|PO:0020038;petiole;S|PO:0009029;stamen;S|PO:0009032;peta…
46	VIT_15s0048g00230	GSVIVT01027682001	chr15_14350850_14353959	Signaling	Calmodulin	AT1G73440	PO:0000230;inflorescence meristem;S|PO:0008019;leaf lamina base;S|PO:0020100;hypocotyl;S|PO:0020030;cotyledon;S|PO:0009052;pedicel;S|PO:0000013;cauline leaf;S|PO:0009009;embryo;S|PO:0009046;flower;S|PO:0000037;shoot apex;S|PO:0020091;male gametophyte;S|PO:0009006;shoot;S|PO:0020038;petiole;S|PO:0009029;stamen;S|PO:0009032;petal;S|PO:0006345;pollen tube;S|PO:0020137;leaf apex;S|PO:0009010;seed;S|P…
47	VIT_15s0048g00240	GSVIVT01027681001	chr15_14359100_14373239	Metabolism	Phosphatidate cytidylyltransferase	AT3G60620	PO:0000230;inflorescence meristem;S|PO:0008019;leaf lamina base;S|PO:0020100;hypocotyl;S|PO:0020030;cotyledon;S|PO:0009052;pedicel;S|PO:0000013;cauline leaf;S|PO:0009009;embryo;S|PO:0009046;flower;S|PO:0000037;shoot apex;S|PO:0020091;male gametophyte;S|PO:0009006;shoot;S|PO:0020038;petiole;S|PO:0009029;stamen;S|PO:0009032;petal;S|PO:0009031;sepal;S|PO:0009010;seed;S|PO:0020137;leaf apex;S|PO:0009…
48	VIT_15s0048g00270	GSVIVT01027680001	chr15_14396828_14399794	Regulation	Scarecrow transcription factor 6 (SCL6)	AT4G00150	PO:0000230;inflorescence meristem;S|PO:0008019;leaf lamina base;S|PO:0020100;hypocotyl;S|PO:0000084;sperm cell;S|PO:0020030;cotyledon;S|PO:0009052;pedicel;S|PO:0000013;cauline leaf;S|PO:0009009;embryo;S|PO:0000037;shoot apex;S|PO:0009046;flower;S|PO:0020091;male gametophyte;S|PO:0009006;shoot;S|PO:0020038;petiole;S|PO:0009029;stamen;S|PO:0009032;petal;S|PO:0020137;leaf apex;S|PO:0009010;seed;S|PO…
49	VIT_15s0048g00280	GSVIVT01027679001	chr15_14411438_14422386	Metabolism	TRNA 2'phosphotransferase	AT2G45330	PO:0006345;pollen tube;S|PO:0020091;male gametophyte;S|PO:0001017;M germinated pollen stage;G|PO:0001016;L mature pollen stage;G
50	VIT_15s0048g00300	GSVIVT01027677001	chr15_14426706_14436333	Metabolism	Phosphotransferase KptA/Tpt1	AT2G45330	PO:0006345;pollen tube;S|PO:0020091;male gametophyte;S|PO:0001017;M germinated pollen stage;G|PO:0001016;L mature pollen stage;G
51	VIT_15s0048g00320	GSVIVT01027676001	chr15_14448793_14467538	Metabolism	UDP-glucuronic acid epimerase 1	AT4G00110	PO:0000230;inflorescence meristem;S|PO:0008019;leaf lamina base;S|PO:0020100;hypocotyl;S|PO:0020030;cotyledon;S|PO:0009052;pedicel;S|PO:0000013;cauline leaf;S|PO:0009009;embryo;S|PO:0009046;flower;S|PO:0000037;shoot apex;S|PO:0020091;male gametophyte;S|PO:0009006;shoot;S|PO:0009001;fruit;S|PO:0009049;inflorescence;S|PO:0020038;petiole;S|PO:0009029;stamen;S|PO:0009032;petal;S|PO:0006345;pollen tub…
52	VIT_15s0048g00330	GSVIVT01027676001	chr15_14467820_14469235	Metabolism	GAE3 (UDP-D- glcucuronate 4-epimerase 3)	AT4G00110	PO:0000230;inflorescence meristem;S|PO:0008019;leaf lamina base;S|PO:0020100;hypocotyl;S|PO:0020030;cotyledon;S|PO:0009052;pedicel;S|PO:0000013;cauline leaf;S|PO:0009009;embryo;S|PO:0009046;flower;S|PO:0000037;shoot apex;S|PO:0020091;male gametophyte;S|PO:0009006;shoot;S|PO:0009001;fruit;S|PO:0009049;inflorescence;S|PO:0020038;petiole;S|PO:0009029;stamen;S|PO:0009032;petal;S|PO:0006345;pollen tub…
53	VIT_15s0048g00340	GSVIVT01027676001	chr15_14473570_14475636	Metabolism	GAE3 (UDP-D- glcucuronate 4-epimerase 3)	AT4G00110	PO:0000230;inflorescence meristem;S|PO:0008019;leaf lamina base;S|PO:0020100;hypocotyl;S|PO:0020030;cotyledon;S|PO:0009052;pedicel;S|PO:0000013;cauline leaf;S|PO:0009009;embryo;S|PO:0009046;flower;S|PO:0000037;shoot apex;S|PO:0020091;male gametophyte;S|PO:0009006;shoot;S|PO:0009001;fruit;S|PO:0009049;inflorescence;S|PO:0020038;petiole;S|PO:0009029;stamen;S|PO:0009032;petal;S|PO:0006345;pollen tub…
54	VIT_15s0048g00350	GSVIVT01027673001	chr15_14478207_14483443	Metabolism	3-phosphoshikimate 1-carboxyvinyltransferase, chloroplast precursor	AT2G45300	PO:0000293;guard cell;S
55	VIT_15s0048g00360	GSVIVT01027672001 GSVIVT01027670001	chr15_14483444_14493269	Metabolism	5-enolpyruvylshikimate 3-phosphate synthase	AT2G45300	PO:0000293;guard cell;S
56	VIT_15s0048g00370	GSVIVT01027667001	chr15_14506758_14510674	Metabolism	Transketolase, chloroplast precursor	AT2G45290	PO:0000230;inflorescence meristem;S|PO:0008019;leaf lamina base;S|PO:0020100;hypocotyl;S|PO:0020030;cotyledon;S|PO:0000005;cultured cell;S|PO:0009052;pedicel;S|PO:0000013;cauline leaf;S|PO:0009009;embryo;S|PO:0000037;shoot apex;S|PO:0009046;flower;S|PO:0009001;fruit;S|PO:0020091;male gametophyte;S|PO:0009006;shoot;S|PO:0020038;petiole;S|PO:0009029;stamen;S|PO:0009032;petal;S|PO:0006345;pollen tub…
57	VIT_15s0048g00380	GSVIVT01027665001	chr15_14515496_14520400	Metabolism	RAD51C DNA repair protein	AT2G45280	PO:0009029;stamen;S|PO:0009032;petal;S|PO:0000084;sperm cell;S|PO:0020100;hypocotyl;S|PO:0009010;seed;S|PO:0009031;sepal;S|PO:0009047;stem;S|PO:0009052;pedicel;S|PO:0009009;embryo;S|PO:0009046;flower;S|PO:0009005;root;S|PO:0000037;shoot apex;S|PO:0008034;leaf whorl;S|PO:0009025;leaf;S|PO:0001081;F mature embryo stage;G|PO:0004507;D bilateral stage;G|PO:0001185;C globular stage;G|PO:0007616;4 anth…
58	VIT_15s0048g00390	GSVIVT01027664001	chr15_14521029_14530827	Metabolism	O-sialoglycoprotein endopeptidase	AT2G45270	PO:0020038;petiole;S|PO:0009029;stamen;S|PO:0008019;leaf lamina base;S|PO:0009031;sepal;S|PO:0020030;cotyledon;S|PO:0009047;stem;S|PO:0000013;cauline leaf;S|PO:0000037;shoot apex;S|PO:0008034;leaf whorl;S|PO:0009025;leaf;S|PO:0009006;shoot;S|PO:0007103;LP.10 ten leaves visible;G|PO:0007115;LP.04 four leaves visible;G|PO:0007098;LP.02 two leaves visible;G|PO:0007616;4 anthesis;G|PO:0007064;LP.12 t…
59	VIT_15s0048g00400	GSVIVT01027663001	chr15_14533054_14533533	Transport	Proton-dependent oligopeptide transport (POT) family protein	AT1G32450	0
60	VIT_15s0048g00410	-	chr15_14533534_14534223	Transport	Proton-dependent oligopeptide transport (POT) family protein	AT1G32450	PO:0020038;petiole;S|PO:0009032;petal;S|PO:0000013;cauline leaf;S|PO:0000037;shoot apex;S|PO:0009005;root;S|PO:0020100;hypocotyl;S|PO:0020030;cotyledon;S|PO:0008034;leaf whorl;S|PO:0009025;leaf;S|PO:0007103;LP.10 ten leaves visible;G|PO:0007115;LP.04 four leaves visible;G|PO:0007095;LP.08 eight leaves visible;G|PO:0007616;4 anthesis;G|PO:0007064;LP.12 twelve leaves visible;G
61	VIT_15s0048g00420	GSVIVT01027662001	chr15_14534672_14540177	Metabolism	Arginase 1	AT4G08900	PO:0006502;flower abscission zone;S|PO:0004723;sepal vascular system;S|PO:0000035;cotyledon vascular system;S|PO:0003011;root vascular system;S|PO:0009053;peduncle;S|PO:0000005;cultured cell;S|PO:0009052;pedicel;S|PO:0009074;style;S|PO:0009025;leaf;S|PO:0020091;male gametophyte;S|PO:0007131;seedling growth;G
62	VIT_15s0048g00470	GSVIVT01027657001	chr15_14565059_14583532	Cellular process	Tubulin folding cofactor D	AT3G60740	PO:0000230;inflorescence meristem;S|PO:0008019;leaf lamina base;S|PO:0020100;hypocotyl;S|PO:0000084;sperm cell;S|PO:0020030;cotyledon;S|PO:0009052;pedicel;S|PO:0000013;cauline leaf;S|PO:0009009;embryo;S|PO:0000037;shoot apex;S|PO:0009046;flower;S|PO:0020091;male gametophyte;S|PO:0009006;shoot;S|PO:0020038;petiole;S|PO:0009029;stamen;S|PO:0009032;petal;S|PO:0020137;leaf apex;S|PO:0009010;seed;S|PO…
63	VIT_15s0048g00480	-	chr15_14584273_14584820	Cellular process	Pectinesterase inhibitor	-	0
64	VIT_15s0048g00490	GSVIVT01027655001	chr15_14588978_14608661	Metabolism	Methionine aminopeptidase	AT2G45240	PO:0000230;inflorescence meristem;S|PO:0008019;leaf lamina base;S|PO:0020100;hypocotyl;S|PO:0020030;cotyledon;S|PO:0009052;pedicel;S|PO:0000013;cauline leaf;S|PO:0009009;embryo;S|PO:0009046;flower;S|PO:0000037;shoot apex;S|PO:0009001;fruit;S|PO:0020091;male gametophyte;S|PO:0009006;shoot;S|PO:0020038;petiole;S|PO:0009029;stamen;S|PO:0009032;petal;S|PO:0009031;sepal;S|PO:0009010;seed;S|PO:0020137;…
65	VIT_15s0048g00500	GSVIVT01027653001	chr15_14614714_14617215	Cellular process	Pectinesterase family	AT3G60730	PO:0000230;inflorescence meristem;S|PO:0008019;leaf lamina base;S|PO:0020100;hypocotyl;S|PO:0020030;cotyledon;S|PO:0009052;pedicel;S|PO:0000013;cauline leaf;S|PO:0000037;shoot apex;S|PO:0009009;embryo;S|PO:0009046;flower;S|PO:0009006;shoot;S|PO:0009001;fruit;S|PO:0020091;male gametophyte;S|PO:0020038;petiole;S|PO:0009032;petal;S|PO:0009029;stamen;S|PO:0020137;leaf apex;S|PO:0009010;seed;S|PO:0009…
66	VIT_15s0048g00510	GSVIVT01027652001	chr15_14632320_14634885	Cellular process	Pectinesterase family	AT2G45220	PO:0000230;inflorescence meristem;S|PO:0009029;stamen;S|PO:0000084;sperm cell;S|PO:0020100;hypocotyl;S|PO:0009031;sepal;S|PO:0009030;carpel;S|PO:0009047;stem;S|PO:0009005;root;S|PO:0009046;flower;S|PO:0009009;embryo;S|PO:0009025;leaf;S|PO:0009001;fruit;S|PO:0001185;C globular stage;G|PO:0007616;4 anthesis;G|PO:0007611;petal differentiation and expansion stage;G
67	VIT_15s0048g00520	GSVIVT01027651001	chr15_14636233_14638621	Signaling	Receptor-like protein kinase	AT3G60720	PO:0000230;inflorescence meristem;S|PO:0008019;leaf lamina base;S|PO:0020100;hypocotyl;S|PO:0020030;cotyledon;S|PO:0009052;pedicel;S|PO:0000037;shoot apex;S|PO:0009009;embryo;S|PO:0009046;flower;S|PO:0009006;shoot;S|PO:0020091;male gametophyte;S|PO:0009032;petal;S|PO:0009029;stamen;S|PO:0009010;seed;S|PO:0009031;sepal;S|PO:0020137;leaf apex;S|PO:0009030;carpel;S|PO:0009047;stem;S|PO:0009005;root;…
68	VIT_15s0048g00530	GSVIVT01027650001	chr15_14642837_14643801	Signaling	Auxin-responsive SAUR11	AT2G45210	PO:0000230;inflorescence meristem;S|PO:0008019;leaf lamina base;S|PO:0020100;hypocotyl;S|PO:0020030;cotyledon;S|PO:0009052;pedicel;S|PO:0000013;cauline leaf;S|PO:0009009;embryo;S|PO:0000037;shoot apex;S|PO:0009046;flower;S|PO:0009006;shoot;S|PO:0020091;male gametophyte;S|PO:0009032;petal;S|PO:0020038;petiole;S|PO:0009029;stamen;S|PO:0006345;pollen tube;S|PO:0020137;leaf apex;S|PO:0009010;seed;S|P…
69	VIT_15s0048g00540	GSVIVT01027649001	chr15_14654808_14664678	Cellular process	Golgi SNARE 12 protein	AT2G45200	PO:0000230;inflorescence meristem;S|PO:0008019;leaf lamina base;S|PO:0020100;hypocotyl;S|PO:0000084;sperm cell;S|PO:0020030;cotyledon;S|PO:0000005;cultured cell;S|PO:0009052;pedicel;S|PO:0000013;cauline leaf;S|PO:0009009;embryo;S|PO:0000037;shoot apex;S|PO:0009046;flower;S|PO:0020091;male gametophyte;S|PO:0009006;shoot;S|PO:0020038;petiole;S|PO:0009029;stamen;S|PO:0009032;petal;S|PO:0006345;polle…
70	VIT_15s0048g00550	GSVIVT01027648001	chr15_14674942_14677820	Regulation	Abnormal floral organs	AT2G45190	PO:0006019;leaf abaxial epidermis;S|PO:0008019;leaf lamina base;S|PO:0020030;cotyledon;S|PO:0009052;pedicel;S|PO:0000013;cauline leaf;S|PO:0009046;flower;S|PO:0000037;shoot apex;S|PO:0009009;embryo;S|PO:0009006;shoot;S|PO:0020038;petiole;S|PO:0009029;stamen;S|PO:0009032;petal;S|PO:0009010;seed;S|PO:0020137;leaf apex;S|PO:0009031;sepal;S|PO:0009030;carpel;S|PO:0009047;stem;S|PO:0008034;leaf whorl;…
71	VIT_15s0048g00560	GSVIVT01027647001	chr15_14681133_14683096	Development	UNE1 (unfertilized embryo sac 1)	AT3G60680	PO:0000230;inflorescence meristem;S|PO:0008019;leaf lamina base;S|PO:0020100;hypocotyl;S|PO:0020030;cotyledon;S|PO:0000005;cultured cell;S|PO:0009052;pedicel;S|PO:0000013;cauline leaf;S|PO:0009009;embryo;S|PO:0000037;shoot apex;S|PO:0009046;flower;S|PO:0020091;male gametophyte;S|PO:0009006;shoot;S|PO:0020038;petiole;S|PO:0009029;stamen;S|PO:0009032;petal;S|PO:0009031;sepal;S|PO:0020137;leaf apex;…
72	VIT_15s0048g00580	GSVIVT01027645001	chr15_14718053_14719871	Regulation	PLATZ transcription factor	AT3G60670	PO:0000230;inflorescence meristem;S|PO:0008019;leaf lamina base;S|PO:0020100;hypocotyl;S|PO:0020030;cotyledon;S|PO:0009052;pedicel;S|PO:0000013;cauline leaf;S|PO:0009009;embryo;S|PO:0009046;flower;S|PO:0000037;shoot apex;S|PO:0020091;male gametophyte;S|PO:0009006;shoot;S|PO:0020038;petiole;S|PO:0009029;stamen;S|PO:0009032;petal;S|PO:0009010;seed;S|PO:0020137;leaf apex;S|PO:0009031;sepal;S|PO:0009…
73	VIT_15s0048g00590	-	chr15_14728955_14730301	Cellular process	BCL-2-associated athanogene 7 ATBAG7	AT5G62390	0
74	VIT_15s0048g00600	GSVIVT01027643001	chr15_14748556_14759052	Transport	Vesicle-associated membrane protein	AT4G00170	PO:0005052;callus;S|PO:0000230;inflorescence meristem;S|PO:0008019;leaf lamina base;S|PO:0000084;sperm cell;S|PO:0020100;hypocotyl;S|PO:0020030;cotyledon;S|PO:0000005;cultured cell;S|PO:0009052;pedicel;S|PO:0000013;cauline leaf;S|PO:0009009;embryo;S|PO:0000037;shoot apex;S|PO:0009046;flower;S|PO:0020091;male gametophyte;S|PO:0009006;shoot;S|PO:0020038;petiole;S|PO:0009029;stamen;S|PO:0009032;peta…
75	VIT_15s0048g00630	GSVIVT01027641001	chr15_14768891_14769433	Transport	Protease inhibitor/seed storage/lipid transfer protein (LTP)	AT4G00165	PO:0000230;inflorescence meristem;S|PO:0008019;leaf lamina base;S|PO:0020100;hypocotyl;S|PO:0020030;cotyledon;S|PO:0009052;pedicel;S|PO:0000013;cauline leaf;S|PO:0009009;embryo;S|PO:0000037;shoot apex;S|PO:0009046;flower;S|PO:0020091;male gametophyte;S|PO:0009006;shoot;S|PO:0020038;petiole;S|PO:0009029;stamen;S|PO:0009032;petal;S|PO:0009031;sepal;S|PO:0020137;leaf apex;S|PO:0009010;seed;S|PO:0009…
76	VIT_15s0048g00640	GSVIVT01027640001	chr15_14770457_14771764	Metabolism	L-lactate dehydrogenase	AT4G17260	PO:0000230;inflorescence meristem;S|PO:0008019;leaf lamina base;S|PO:0020100;hypocotyl;S|PO:0000084;sperm cell;S|PO:0020030;cotyledon;S|PO:0000005;cultured cell;S|PO:0009052;pedicel;S|PO:0000013;cauline leaf;S|PO:0009009;embryo;S|PO:0000037;shoot apex;S|PO:0009046;flower;S|PO:0020091;male gametophyte;S|PO:0009006;shoot;S|PO:0020038;petiole;S|PO:0009029;stamen;S|PO:0009032;petal;S|PO:0009010;seed;…
77	VIT_15s0048g00660	GSVIVT01027638001	chr15_14785251_14791252	Metabolism	Autophagy 8f (APG8f)	AT4G16520	PO:0000230;inflorescence meristem;S|PO:0008019;leaf lamina base;S|PO:0020100;hypocotyl;S|PO:0000084;sperm cell;S|PO:0020030;cotyledon;S|PO:0009052;pedicel;S|PO:0000013;cauline leaf;S|PO:0009009;embryo;S|PO:0000037;shoot apex;S|PO:0009046;flower;S|PO:0020091;male gametophyte;S|PO:0009006;shoot;S|PO:0020038;petiole;S|PO:0009029;stamen;S|PO:0009032;petal;S|PO:0006345;pollen tube;S|PO:0009010;seed;S|…
78	VIT_15s0048g00670	GSVIVT01027637001	chr15_14794400_14798138	Metabolism	Ribosomal protein S13 (RPS13A) 40S	AT4G00100	PO:0000230;inflorescence meristem;S|PO:0008019;leaf lamina base;S|PO:0020100;hypocotyl;S|PO:0000084;sperm cell;S|PO:0020030;cotyledon;S|PO:0009052;pedicel;S|PO:0000013;cauline leaf;S|PO:0009009;embryo;S|PO:0000037;shoot apex;S|PO:0009046;flower;S|PO:0020091;male gametophyte;S|PO:0009006;shoot;S|PO:0020038;petiole;S|PO:0009029;stamen;S|PO:0009032;petal;S|PO:0006345;pollen tube;S|PO:0000293;guard c…
79	VIT_15s0048g00680	GSVIVT01027636001	chr15_14806729_14810237	Signaling	NIK3 (NSP- interacting kinase 3)	AT2G45340	PO:0000230;inflorescence meristem;S|PO:0008019;leaf lamina base;S|PO:0020100;hypocotyl;S|PO:0020030;cotyledon;S|PO:0009052;pedicel;S|PO:0000013;cauline leaf;S|PO:0009009;embryo;S|PO:0009046;flower;S|PO:0000037;shoot apex;S|PO:0020091;male gametophyte;S|PO:0009006;shoot;S|PO:0020038;petiole;S|PO:0009029;stamen;S|PO:0009032;petal;S|PO:0009031;sepal;S|PO:0009010;seed;S|PO:0020137;leaf apex;S|PO:0009…
80	VIT_15s0048g00690	GSVIVT01027634001	chr15_14814792_14816834	Diverse functions	Pentatricopeptide (PPR) repeat-containing protein	AT2G45350	PO:0000230;inflorescence meristem;S|PO:0008019;leaf lamina base;S|PO:0020100;hypocotyl;S|PO:0000084;sperm cell;S|PO:0020030;cotyledon;S|PO:0009052;pedicel;S|PO:0000013;cauline leaf;S|PO:0000037;shoot apex;S|PO:0009009;embryo;S|PO:0009046;flower;S|PO:0009006;shoot;S|PO:0009029;stamen;S|PO:0009032;petal;S|PO:0020038;petiole;S|PO:0020137;leaf apex;S|PO:0009010;seed;S|PO:0009031;sepal;S|PO:0009030;ca…
81	VIT_15s0048g00710	GSVIVT01027631001	chr15_14841458_14849393	Regulation	Zinc finger (DHHC type)	AT3G60800	PO:0000230;inflorescence meristem;S|PO:0008019;leaf lamina base;S|PO:0020100;hypocotyl;S|PO:0000084;sperm cell;S|PO:0020030;cotyledon;S|PO:0009052;pedicel;S|PO:0000013;cauline leaf;S|PO:0009009;embryo;S|PO:0000037;shoot apex;S|PO:0009046;flower;S|PO:0020091;male gametophyte;S|PO:0009006;shoot;S|PO:0020038;petiole;S|PO:0009029;stamen;S|PO:0009032;petal;S|PO:0006345;pollen tube;S|PO:0009010;seed;S|…
82	VIT_15s0048g00720	GSVIVT01027630001	chr15_14868324_14881853	Regulation	forkhead-associated domain-containing protein	AT2G45460	PO:0000230;inflorescence meristem;S|PO:0008019;leaf lamina base;S|PO:0020100;hypocotyl;S|PO:0000084;sperm cell;S|PO:0000005;cultured cell;S|PO:0009052;pedicel;S|PO:0000013;cauline leaf;S|PO:0009009;embryo;S|PO:0000037;shoot apex;S|PO:0009046;flower;S|PO:0020091;male gametophyte;S|PO:0009006;shoot;S|PO:0020038;petiole;S|PO:0009029;stamen;S|PO:0009032;petal;S|PO:0020137;leaf apex;S|PO:0009010;seed;…
83	VIT_15s0048g00730	GSVIVT01027630001	chr15_14884896_14886659	Regulation	forkhead-associated domain-containing protein	AT2G45460	PO:0000230;inflorescence meristem;S|PO:0008019;leaf lamina base;S|PO:0020100;hypocotyl;S|PO:0000084;sperm cell;S|PO:0000005;cultured cell;S|PO:0009052;pedicel;S|PO:0000013;cauline leaf;S|PO:0009009;embryo;S|PO:0000037;shoot apex;S|PO:0009046;flower;S|PO:0020091;male gametophyte;S|PO:0009006;shoot;S|PO:0020038;petiole;S|PO:0009029;stamen;S|PO:0009032;petal;S|PO:0020137;leaf apex;S|PO:0009010;seed;…
84	VIT_15s0048g00750	GSVIVT01027627001	chr15_14897103_14903420	Metabolism	Dihydrodipicolinate synthase	AT2G45440	PO:0000230;inflorescence meristem;S|PO:0008019;leaf lamina base;S|PO:0020100;hypocotyl;S|PO:0020030;cotyledon;S|PO:0009052;pedicel;S|PO:0000013;cauline leaf;S|PO:0009009;embryo;S|PO:0009046;flower;S|PO:0000037;shoot apex;S|PO:0020091;male gametophyte;S|PO:0009006;shoot;S|PO:0020038;petiole;S|PO:0009029;stamen;S|PO:0009032;petal;S|PO:0000293;guard cell;S|PO:0009031;sepal;S|PO:0020137;leaf apex;S|P…
85	VIT_15s0048g00790	GSVIVT01027624001	chr15_14953896_14955023	Response to stimulus	TCH2 (touch 2)	AT5G37770	PO:0008019;leaf lamina base;S|PO:0020100;hypocotyl;S|PO:0006503;fruit abscission zone;S|PO:0000005;cultured cell;S|PO:0000013;cauline leaf;S|PO:0009046;flower;S|PO:0020091;male gametophyte;S|PO:0020038;petiole;S|PO:0009029;stamen;S|PO:0009032;petal;S|PO:0009031;sepal;S|PO:0009030;carpel;S|PO:0000025;root tip;S|PO:0005660;hydathode;S|PO:0009073;stigma;S|PO:0009005;root;S|PO:0009025;leaf;S|PO:00002…
86	VIT_15s0048g00800	GSVIVT01027623001	chr15_14956453_14973846	Response to stimulus	Guanine nucleotide exchange MIN7	AT3G60860	PO:0000230;inflorescence meristem;S|PO:0008019;leaf lamina base;S|PO:0020100;hypocotyl;S|PO:0020030;cotyledon;S|PO:0000005;cultured cell;S|PO:0009052;pedicel;S|PO:0000013;cauline leaf;S|PO:0009009;embryo;S|PO:0009046;flower;S|PO:0000037;shoot apex;S|PO:0020091;male gametophyte;S|PO:0009006;shoot;S|PO:0005679;epidermis;S|PO:0020038;petiole;S|PO:0009029;stamen;S|PO:0009032;petal;S|PO:0006345;pollen…
87	VIT_15s0048g00810	GSVIVT01027622001	chr15_14977231_14978548	Diverse functions	Pentatricopeptide (PPR) repeat-containing protein	AT1G01970	0
88	VIT_15s0048g00820	GSVIVT01027622001	chr15_14980255_14981473	Diverse functions	Pentatricopeptide (PPR) repeat-containing protein	AT1G01970	PO:0000230;inflorescence meristem;S|PO:0008019;leaf lamina base;S|PO:0020100;hypocotyl;S|PO:0020030;cotyledon;S|PO:0009052;pedicel;S|PO:0000013;cauline leaf;S|PO:0009009;embryo;S|PO:0009046;flower;S|PO:0000037;shoot apex;S|PO:0020091;male gametophyte;S|PO:0009006;shoot;S|PO:0020038;petiole;S|PO:0009029;stamen;S|PO:0009032;petal;S|PO:0009031;sepal;S|PO:0009010;seed;S|PO:0020137;leaf apex;S|PO:0009…
89	VIT_15s0048g00830	GSVIVT01027621001	chr15_14983081_14985200	Regulation	LOB domain-containing 18 (Asymmetric leaves 2-like protein 20)	AT2G45420	PO:0004705;stamen primordium;S|PO:0000230;inflorescence meristem;S|PO:0004704;sepal primordium;S|PO:0004706;flower primordium;S|PO:0009046;flower;S|PO:0000084;sperm cell;S|PO:0000019;gynoecium primordium;S|PO:0020003;ovule;S|PO:0000290;tracheary element;S|PO:0007611;petal differentiation and expansion stage;G
90	VIT_15s0048g00840	GSVIVT01027620001	chr15_14992324_14994935	Regulation	Lateral organ boundaries domain protein 19 (LBD19)	AT2G45410	PO:0004705;stamen primordium;S|PO:0000230;inflorescence meristem;S|PO:0004704;sepal primordium;S|PO:0004706;flower primordium;S|PO:0009046;flower;S|PO:0000084;sperm cell;S|PO:0000019;gynoecium primordium;S|PO:0020003;ovule;S|PO:0000290;tracheary element;S|PO:0007611;petal differentiation and expansion stage;G
91	VIT_15s0048g00860	GSVIVT01027618001	chr15_15025715_15030969	Cellular process	Microtubule associated protein (MAP65/ASE1) pleiade	AT5G51600	PO:0000230;inflorescence meristem;S|PO:0008019;leaf lamina base;S|PO:0020100;hypocotyl;S|PO:0000084;sperm cell;S|PO:0020030;cotyledon;S|PO:0000005;cultured cell;S|PO:0005026;root giant cell;S|PO:0009052;pedicel;S|PO:0000013;cauline leaf;S|PO:0009009;embryo;S|PO:0000037;shoot apex;S|PO:0009046;flower;S|PO:0020091;male gametophyte;S|PO:0009006;shoot;S|PO:0020038;petiole;S|PO:0009029;stamen;S|PO:000…
92	VIT_15s0048g00870	GSVIVT01027617001	chr15_15035239_15043545	Regulation	AT-hook protein 1 (AHP1)	AT4G12080	PO:0000230;inflorescence meristem;S|PO:0008019;leaf lamina base;S|PO:0000084;sperm cell;S|PO:0020100;hypocotyl;S|PO:0020030;cotyledon;S|PO:0009052;pedicel;S|PO:0000013;cauline leaf;S|PO:0009046;flower;S|PO:0000037;shoot apex;S|PO:0009009;embryo;S|PO:0009006;shoot;S|PO:0020091;male gametophyte;S|PO:0020038;petiole;S|PO:0009029;stamen;S|PO:0009032;petal;S|PO:0020137;leaf apex;S|PO:0009010;seed;S|PO…
93	VIT_15s0048g00900	GSVIVT01027613001	chr15_15054735_15058540	Metabolism	Proteasome 20S beta subunit F1 (PBF1)	AT3G60820	PO:0000230;inflorescence meristem;S|PO:0008019;leaf lamina base;S|PO:0020100;hypocotyl;S|PO:0020030;cotyledon;S|PO:0000005;cultured cell;S|PO:0009052;pedicel;S|PO:0000013;cauline leaf;S|PO:0009009;embryo;S|PO:0000037;shoot apex;S|PO:0009046;flower;S|PO:0020091;male gametophyte;S|PO:0009006;shoot;S|PO:0020038;petiole;S|PO:0009029;stamen;S|PO:0009032;petal;S|PO:0020137;leaf apex;S|PO:0009010;seed;S…
94	VIT_15s0048g00930	GSVIVT01027610001	chr15_15062594_15072177	Metabolism	ATP-dependent DNA helicase 2 subunit 2 ku80	AT1G48050	PO:0000230;inflorescence meristem;S|PO:0008019;leaf lamina base;S|PO:0020100;hypocotyl;S|PO:0020030;cotyledon;S|PO:0009052;pedicel;S|PO:0000013;cauline leaf;S|PO:0009009;embryo;S|PO:0009046;flower;S|PO:0000037;shoot apex;S|PO:0020091;male gametophyte;S|PO:0009006;shoot;S|PO:0020038;petiole;S|PO:0009029;stamen;S|PO:0009032;petal;S|PO:0009031;sepal;S|PO:0009010;seed;S|PO:0020137;leaf apex;S|PO:0009…
95	VIT_15s0048g00940	GSVIVT01027609001	chr15_15075031_15084021	Metabolism	ATP-dependent DNA helicase 2 subunit 2	AT1G48050	PO:0000230;inflorescence meristem;S|PO:0008019;leaf lamina base;S|PO:0020100;hypocotyl;S|PO:0020030;cotyledon;S|PO:0009052;pedicel;S|PO:0000013;cauline leaf;S|PO:0009009;embryo;S|PO:0009046;flower;S|PO:0000037;shoot apex;S|PO:0020091;male gametophyte;S|PO:0009006;shoot;S|PO:0020038;petiole;S|PO:0009029;stamen;S|PO:0009032;petal;S|PO:0009031;sepal;S|PO:0009010;seed;S|PO:0020137;leaf apex;S|PO:0009…
96	VIT_15s0048g00950	GSVIVT01027608001	chr15_15085283_15090953	Metabolism	Glutathione S-transferase Z2 GSTZ2	AT2G02380	PO:0000230;inflorescence meristem;S|PO:0008019;leaf lamina base;S|PO:0020100;hypocotyl;S|PO:0020030;cotyledon;S|PO:0000005;cultured cell;S|PO:0009052;pedicel;S|PO:0000013;cauline leaf;S|PO:0009009;embryo;S|PO:0000037;shoot apex;S|PO:0009046;flower;S|PO:0020091;male gametophyte;S|PO:0009006;shoot;S|PO:0020038;petiole;S|PO:0009029;stamen;S|PO:0009032;petal;S|PO:0020137;leaf apex;S|PO:0009010;seed;S…
97	VIT_15s0048g00970	GSVIVT01027604001	chr15_15111064_15125187	Cellular process	Cytokinesis Sec1 protein (KEULE)	AT1G02010	PO:0000230;inflorescence meristem;S|PO:0008019;leaf lamina base;S|PO:0020100;hypocotyl;S|PO:0000084;sperm cell;S|PO:0020030;cotyledon;S|PO:0000005;cultured cell;S|PO:0009052;pedicel;S|PO:0000013;cauline leaf;S|PO:0009009;embryo;S|PO:0000037;shoot apex;S|PO:0009046;flower;S|PO:0020091;male gametophyte;S|PO:0009006;shoot;S|PO:0020038;petiole;S|PO:0009029;stamen;S|PO:0009032;petal;S|PO:0006345;polle…
98	VIT_15s0048g00980	GSVIVT01027603001	chr15_15128779_15130452	Metabolism	NADPH HC toxin reductase	AT2G45400	PO:0008019;leaf lamina base;S|PO:0020041;stipule;S|PO:0020100;hypocotyl;S|PO:0000084;sperm cell;S|PO:0020030;cotyledon;S|PO:0000256;root hair;S|PO:0009053;peduncle;S|PO:0009052;pedicel;S|PO:0020024;endothelium;S|PO:0000013;cauline leaf;S|PO:0000037;shoot apex;S|PO:0009009;embryo;S|PO:0009046;flower;S|PO:0009006;shoot;S|PO:0009001;fruit;S|PO:0020038;petiole;S|PO:0009029;stamen;S|PO:0009032;petal;S…
99	VIT_15s0048g00990	GSVIVT01027601001	chr15_15135374_15137240	Metabolism	2'-hydroxy isoflavone/dihydroflavonol reductase	AT2G45400	PO:0008019;leaf lamina base;S|PO:0020041;stipule;S|PO:0020100;hypocotyl;S|PO:0000084;sperm cell;S|PO:0020030;cotyledon;S|PO:0000256;root hair;S|PO:0009053;peduncle;S|PO:0009052;pedicel;S|PO:0020024;endothelium;S|PO:0000013;cauline leaf;S|PO:0000037;shoot apex;S|PO:0009009;embryo;S|PO:0009046;flower;S|PO:0009006;shoot;S|PO:0009001;fruit;S|PO:0020038;petiole;S|PO:0009029;stamen;S|PO:0009032;petal;S…
100	VIT_15s0048g01000	GSVIVT01027600001	chr15_15139203_15140787	Metabolism	2'-hydroxy isoflavone/dihydroflavonol reductase	AT2G45400	PO:0008019;leaf lamina base;S|PO:0020041;stipule;S|PO:0020100;hypocotyl;S|PO:0000084;sperm cell;S|PO:0020030;cotyledon;S|PO:0000256;root hair;S|PO:0009053;peduncle;S|PO:0009052;pedicel;S|PO:0020024;endothelium;S|PO:0000013;cauline leaf;S|PO:0000037;shoot apex;S|PO:0009009;embryo;S|PO:0009046;flower;S|PO:0009006;shoot;S|PO:0009001;fruit;S|PO:0020038;petiole;S|PO:0009029;stamen;S|PO:0009032;petal;S…
101	VIT_15s0048g01010	GSVIVT01027600001	chr15_15144617_15146300	Metabolism	2'-hydroxy isoflavone/dihydroflavonol reductase	AT2G45400	PO:0008019;leaf lamina base;S|PO:0020041;stipule;S|PO:0020100;hypocotyl;S|PO:0000084;sperm cell;S|PO:0020030;cotyledon;S|PO:0000256;root hair;S|PO:0009053;peduncle;S|PO:0009052;pedicel;S|PO:0020024;endothelium;S|PO:0000013;cauline leaf;S|PO:0000037;shoot apex;S|PO:0009009;embryo;S|PO:0009046;flower;S|PO:0009006;shoot;S|PO:0009001;fruit;S|PO:0020038;petiole;S|PO:0009029;stamen;S|PO:0009032;petal;S…
102	VIT_15s0048g01040	GSVIVT01027599001	chr15_15163547_15169867	Metabolism	DNA repair protein	AT1G01880	0
103	VIT_15s0048g01060	GSVIVT01027597001	chr15_15176926_15179428	Transport	UDP-galactose transporter 2 ATUTR2/UTR2	AT1G12600	PO:0000230;inflorescence meristem;S|PO:0008019;leaf lamina base;S|PO:0020100;hypocotyl;S|PO:0000084;sperm cell;S|PO:0020030;cotyledon;S|PO:0009052;pedicel;S|PO:0000013;cauline leaf;S|PO:0009009;embryo;S|PO:0000037;shoot apex;S|PO:0009046;flower;S|PO:0009006;shoot;S|PO:0020091;male gametophyte;S|PO:0009029;stamen;S|PO:0009032;petal;S|PO:0020038;petiole;S|PO:0006345;pollen tube;S|PO:0009010;seed;S|…
104	VIT_15s0048g01070	GSVIVT01027596001	chr15_15196650_15201181	Transport	Vacuolar iron transporter 1	-	0
105	VIT_15s0048g01090	GSVIVT01027594001	chr15_15216017_15224263	Transport	SPX (SYG1/Pho81/XPR1) domain-containing protein	AT4G22990	PO:0005052;callus;S|PO:0000230;inflorescence meristem;S|PO:0008019;leaf lamina base;S|PO:0020100;hypocotyl;S|PO:0000084;sperm cell;S|PO:0020030;cotyledon;S|PO:0009052;pedicel;S|PO:0000013;cauline leaf;S|PO:0009009;embryo;S|PO:0000037;shoot apex;S|PO:0009046;flower;S|PO:0020091;male gametophyte;S|PO:0009006;shoot;S|PO:0020038;petiole;S|PO:0009029;stamen;S|PO:0009032;petal;S|PO:0000293;guard cell;S…
106	VIT_15s0048g01100	GSVIVT01027593001	chr15_15225185_15231771	Transport	Arsenite-transporting ATPase	AT1G01910	PO:0000230;inflorescence meristem;S|PO:0008019;leaf lamina base;S|PO:0020100;hypocotyl;S|PO:0000084;sperm cell;S|PO:0020030;cotyledon;S|PO:0009052;pedicel;S|PO:0000013;cauline leaf;S|PO:0009009;embryo;S|PO:0000037;shoot apex;S|PO:0009046;flower;S|PO:0020091;male gametophyte;S|PO:0009006;shoot;S|PO:0020038;petiole;S|PO:0009029;stamen;S|PO:0009032;petal;S|PO:0006345;pollen tube;S|PO:0009010;seed;S|…
107	VIT_15s0048g01110	GSVIVT01027592001	chr15_15233599_15237733	Metabolism	Ubiquitin related modifier 1	AT2G45695	0
108	VIT_15s0048g01120	GSVIVT01027591001	chr15_15241121_15243463	Metabolism	Subtilisin serine protease	AT1G01900	PO:0000230;inflorescence meristem;S|PO:0008019;leaf lamina base;S|PO:0020100;hypocotyl;S|PO:0020057;testa;S|PO:0020030;cotyledon;S|PO:0000036;leaf vascular system;S|PO:0009053;peduncle;S|PO:0009052;pedicel;S|PO:0000013;cauline leaf;S|PO:0009046;flower;S|PO:0000037;shoot apex;S|PO:0009009;embryo;S|PO:0009001;fruit;S|PO:0020091;male gametophyte;S|PO:0009006;shoot;S|PO:0020038;petiole;S|PO:0009029;s…
109	VIT_15s0048g01130	GSVIVT01027590001	chr15_15244253_15252325	Metabolism	Subtilase	AT1G01900	PO:0000230;inflorescence meristem;S|PO:0008019;leaf lamina base;S|PO:0020100;hypocotyl;S|PO:0020057;testa;S|PO:0020030;cotyledon;S|PO:0000036;leaf vascular system;S|PO:0009053;peduncle;S|PO:0000005;cultured cell;S|PO:0009052;pedicel;S|PO:0000013;cauline leaf;S|PO:0009046;flower;S|PO:0000037;shoot apex;S|PO:0009009;embryo;S|PO:0009001;fruit;S|PO:0020091;male gametophyte;S|PO:0009006;shoot;S|PO:002…
110	VIT_15s0048g01140	GSVIVT01027589001	chr15_15252829_15259012	Cellular process	Pex16 shrunken seed protein (SSE1)	AT2G45690	PO:0000230;inflorescence meristem;S|PO:0008019;leaf lamina base;S|PO:0020100;hypocotyl;S|PO:0020030;cotyledon;S|PO:0009052;pedicel;S|PO:0000013;cauline leaf;S|PO:0009009;embryo;S|PO:0009046;flower;S|PO:0000037;shoot apex;S|PO:0020091;male gametophyte;S|PO:0009006;shoot;S|PO:0009029;stamen;S|PO:0009032;petal;S|PO:0006345;pollen tube;S|PO:0009031;sepal;S|PO:0009010;seed;S|PO:0020137;leaf apex;S|PO:…
111	VIT_15s0048g01150	GSVIVT01027588001	chr15_15268234_15269562	Regulation	TCP family transcription factor TCP9	AT2G45680	PO:0000230;inflorescence meristem;S|PO:0008019;leaf lamina base;S|PO:0020100;hypocotyl;S|PO:0020030;cotyledon;S|PO:0009052;pedicel;S|PO:0000013;cauline leaf;S|PO:0009009;embryo;S|PO:0009046;flower;S|PO:0000037;shoot apex;S|PO:0020091;male gametophyte;S|PO:0009006;shoot;S|PO:0020038;petiole;S|PO:0009029;stamen;S|PO:0009032;petal;S|PO:0009031;sepal;S|PO:0009010;seed;S|PO:0020137;leaf apex;S|PO:0009…
112	VIT_15s0048g01160	GSVIVT01027587001	chr15_15273832_15289373	Metabolism	Phospholipase D beta 1	AT2G42010	PO:0005052;callus;S|PO:0000230;inflorescence meristem;S|PO:0008019;leaf lamina base;S|PO:0020100;hypocotyl;S|PO:0000084;sperm cell;S|PO:0020030;cotyledon;S|PO:0000005;cultured cell;S|PO:0009052;pedicel;S|PO:0000013;cauline leaf;S|PO:0000037;shoot apex;S|PO:0009046;flower;S|PO:0009009;embryo;S|PO:0009006;shoot;S|PO:0020091;male gametophyte;S|PO:0020038;petiole;S|PO:0009029;stamen;S|PO:0009032;peta…
113	VIT_15s0048g01170	GSVIVT01027586001	chr15_15292110_15303630	Metabolism	Subtilisin serine protease	AT1G01900	PO:0000230;inflorescence meristem;S|PO:0008019;leaf lamina base;S|PO:0020100;hypocotyl;S|PO:0020057;testa;S|PO:0020030;cotyledon;S|PO:0000036;leaf vascular system;S|PO:0009053;peduncle;S|PO:0000005;cultured cell;S|PO:0009052;pedicel;S|PO:0000013;cauline leaf;S|PO:0009046;flower;S|PO:0000037;shoot apex;S|PO:0009009;embryo;S|PO:0009001;fruit;S|PO:0020091;male gametophyte;S|PO:0009006;shoot;S|PO:002…
114	VIT_15s0048g01180	GSVIVT01027585001	chr15_15309080_15311386	Metabolism	Subtilisin serine protease	AT1G01900	PO:0000230;inflorescence meristem;S|PO:0008019;leaf lamina base;S|PO:0020100;hypocotyl;S|PO:0020057;testa;S|PO:0020030;cotyledon;S|PO:0000036;leaf vascular system;S|PO:0009053;peduncle;S|PO:0009052;pedicel;S|PO:0000013;cauline leaf;S|PO:0009046;flower;S|PO:0000037;shoot apex;S|PO:0009009;embryo;S|PO:0009001;fruit;S|PO:0020091;male gametophyte;S|PO:0009006;shoot;S|PO:0020038;petiole;S|PO:0009029;s…
115	VIT_15s0048g01200	GSVIVT01027584001	chr15_15327281_15338686	Transport	Subtilisin serine endopeptidase (XSP1)	AT4G00230	PO:0008019;leaf lamina base;S|PO:0020100;hypocotyl;S|PO:0009053;peduncle;S|PO:0000013;cauline leaf;S|PO:0009046;flower;S|PO:0009001;fruit;S|PO:0020091;male gametophyte;S|PO:0020038;petiole;S|PO:0009029;stamen;S|PO:0009032;petal;S|PO:0009031;sepal;S|PO:0009030;carpel;S|PO:0009005;root;S|PO:0020125;elongation zone;S|PO:0009025;leaf;S|PO:0000230;inflorescence meristem;S|PO:0000084;sperm cell;S|PO:00…
116	VIT_15s0048g01210	GSVIVT01027583001	chr15_15340663_15344226	Transport	Subtilisin serine endopeptidase (XSP1)	AT4G00230	PO:0000230;inflorescence meristem;S|PO:0008019;leaf lamina base;S|PO:0020100;hypocotyl;S|PO:0000084;sperm cell;S|PO:0020030;cotyledon;S|PO:0003011;root vascular system;S|PO:0009052;pedicel;S|PO:0000013;cauline leaf;S|PO:0009009;embryo;S|PO:0000037;shoot apex;S|PO:0009046;flower;S|PO:0020091;male gametophyte;S|PO:0009006;shoot;S|PO:0020038;petiole;S|PO:0009029;stamen;S|PO:0009032;petal;S|PO:000634…
117	VIT_15s0048g01220	GSVIVT01027582001 GSVIVT01027581001	chr15_15345676_15353061	Metabolism	CRS2-associated factor 1	AT4G31010	PO:0000230;inflorescence meristem;S|PO:0008019;leaf lamina base;S|PO:0020100;hypocotyl;S|PO:0020030;cotyledon;S|PO:0009052;pedicel;S|PO:0000013;cauline leaf;S|PO:0009009;embryo;S|PO:0009046;flower;S|PO:0000037;shoot apex;S|PO:0020091;male gametophyte;S|PO:0009006;shoot;S|PO:0020038;petiole;S|PO:0009029;stamen;S|PO:0009032;petal;S|PO:0009031;sepal;S|PO:0009010;seed;S|PO:0020137;leaf apex;S|PO:0009…
118	VIT_15s0048g01230	GSVIVT01027580001	chr15_15353619_15366200	Metabolism	1-acylglycerol-3-phosphate O-acyltransferase	AT2G45670	PO:0005052;callus;S|PO:0000230;inflorescence meristem;S|PO:0008019;leaf lamina base;S|PO:0020100;hypocotyl;S|PO:0020030;cotyledon;S|PO:0000005;cultured cell;S|PO:0009052;pedicel;S|PO:0000013;cauline leaf;S|PO:0009009;embryo;S|PO:0000037;shoot apex;S|PO:0009046;flower;S|PO:0020091;male gametophyte;S|PO:0009006;shoot;S|PO:0020038;petiole;S|PO:0009029;stamen;S|PO:0009032;petal;S|PO:0006345;pollen tu…
119	VIT_15s0048g01240	GSVIVT01027579001	chr15_15375538_15377389	Development	MADS-box protein AGL20	AT2G45660	0
120	VIT_15s0048g01250	GSVIVT01027579001	chr15_15396917_15399138	Development	MADS-box protein AGL20	AT2G45660	PO:0000230;inflorescence meristem;S|PO:0009013;meristem;S|PO:0008019;leaf lamina base;S|PO:0020100;hypocotyl;S|PO:0020030;cotyledon;S|PO:0020149;quiescent center;S|PO:0009052;pedicel;S|PO:0000013;cauline leaf;S|PO:0009009;embryo;S|PO:0009046;flower;S|PO:0000037;shoot apex;S|PO:0020091;male gametophyte;S|PO:0009006;shoot;S|PO:0020038;petiole;S|PO:0009029;stamen;S|PO:0009032;petal;S|PO:0006036;root…
121	VIT_15s0048g01260	GSVIVT01027578001	chr15_15399688_15404025	Metabolism	fructokinase 1	AT5G51830	PO:0000230;inflorescence meristem;S|PO:0008019;leaf lamina base;S|PO:0020100;hypocotyl;S|PO:0020030;cotyledon;S|PO:0000005;cultured cell;S|PO:0009052;pedicel;S|PO:0000013;cauline leaf;S|PO:0009009;embryo;S|PO:0000037;shoot apex;S|PO:0009046;flower;S|PO:0020091;male gametophyte;S|PO:0009006;shoot;S|PO:0020038;petiole;S|PO:0009029;stamen;S|PO:0009032;petal;S|PO:0000293;guard cell;S|PO:0009031;sepal…
122	VIT_15s0048g01270	GSVIVT01027577001	chr15_15406740_15424210	Regulation	MADS-box agamous-like 6	AT2G45650	PO:0020100;hypocotyl;S|PO:0020030;cotyledon;S|PO:0009052;pedicel;S|PO:0000013;cauline leaf;S|PO:0009046;flower;S|PO:0000037;shoot apex;S|PO:0009009;embryo;S|PO:0009001;fruit;S|PO:0020091;male gametophyte;S|PO:0009029;stamen;S|PO:0009032;petal;S|PO:0009010;seed;S|PO:0009031;sepal;S|PO:0009030;carpel;S|PO:0000229;floral meristem;S|PO:0009047;stem;S|PO:0009005;root;S|PO:0008034;leaf whorl;S|PO:00090…
123	VIT_15s0048g01290	GSVIVT01027575001	chr15_15433768_15442142	Cellular process	Sin3 associated polypeptide p18	AT2G45640	PO:0000230;inflorescence meristem;S|PO:0008019;leaf lamina base;S|PO:0020100;hypocotyl;S|PO:0020030;cotyledon;S|PO:0009052;pedicel;S|PO:0000013;cauline leaf;S|PO:0009009;embryo;S|PO:0009046;flower;S|PO:0000037;shoot apex;S|PO:0020091;male gametophyte;S|PO:0009006;shoot;S|PO:0020038;petiole;S|PO:0009029;stamen;S|PO:0009032;petal;S|PO:0009031;sepal;S|PO:0009010;seed;S|PO:0020137;leaf apex;S|PO:0009…
124	VIT_15s0048g01300	GSVIVT01027574001	chr15_15443048_15448056	Metabolism	Glycosyl transferase family 8 protein	AT3G61130	PO:0000230;inflorescence meristem;S|PO:0008019;leaf lamina base;S|PO:0000084;sperm cell;S|PO:0020100;hypocotyl;S|PO:0020030;cotyledon;S|PO:0000005;cultured cell;S|PO:0009052;pedicel;S|PO:0000013;cauline leaf;S|PO:0009009;embryo;S|PO:0009046;flower;S|PO:0000037;shoot apex;S|PO:0020091;male gametophyte;S|PO:0009006;shoot;S|PO:0020038;petiole;S|PO:0009029;stamen;S|PO:0009032;petal;S|PO:0006345;polle…
125	VIT_15s0048g01320	GSVIVT01027572001	chr15_15453736_15455160	Metabolism	Gibberellin 20-oxidase	AT5G51810	PO:0000230;inflorescence meristem;S|PO:0020100;hypocotyl;S|PO:0020023;outer integument;S|PO:0009052;pedicel;S|PO:0009009;embryo;S|PO:0009046;flower;S|PO:0009006;shoot;S|PO:0020091;male gametophyte;S|PO:0009001;fruit;S|PO:0009032;petal;S|PO:0009049;inflorescence;S|PO:0006345;pollen tube;S|PO:0000293;guard cell;S|PO:0020137;leaf apex;S|PO:0009010;seed;S|PO:0009031;sepal;S|PO:0009030;carpel;S|PO:000…
126	VIT_15s0048g01330	GSVIVT01027570001	chr15_15460995_15466578	Metabolism	Glyoxylate reductase	AT2G45630	PO:0000230;inflorescence meristem;S|PO:0008019;leaf lamina base;S|PO:0020100;hypocotyl;S|PO:0000084;sperm cell;S|PO:0020030;cotyledon;S|PO:0009052;pedicel;S|PO:0000013;cauline leaf;S|PO:0009009;embryo;S|PO:0000037;shoot apex;S|PO:0009046;flower;S|PO:0009001;fruit;S|PO:0020091;male gametophyte;S|PO:0009006;shoot;S|PO:0020038;petiole;S|PO:0009029;stamen;S|PO:0009032;petal;S|PO:0006345;pollen tube;S…
127	VIT_15s0048g01350	GSVIVT01027569001 GSVIVT01027568001	chr15_15485260_15486403	Signaling	Gibberellin receptor GID1L3	-	PO:0000230;inflorescence meristem;S|PO:0008019;leaf lamina base;S|PO:0000084;sperm cell;S|PO:0020030;cotyledon;S|PO:0009052;pedicel;S|PO:0000013;cauline leaf;S|PO:0000037;shoot apex;S|PO:0009046;flower;S|PO:0009009;embryo;S|PO:0009006;shoot;S|PO:0020091;male gametophyte;S|PO:0009032;petal;S|PO:0009029;stamen;S|PO:0006345;pollen tube;S|PO:0000293;guard cell;S|PO:0009010;seed;S|PO:0009031;sepal;S|P…
128	VIT_15s0048g01390	GSVIVT01027566001	chr15_15519633_15521101	Signaling	Gibberellin receptor GID1L3	-	PO:0000230;inflorescence meristem;S|PO:0008019;leaf lamina base;S|PO:0020100;hypocotyl;S|PO:0020030;cotyledon;S|PO:0009052;pedicel;S|PO:0000013;cauline leaf;S|PO:0009046;flower;S|PO:0000037;shoot apex;S|PO:0009009;embryo;S|PO:0020091;male gametophyte;S|PO:0009006;shoot;S|PO:0009029;stamen;S|PO:0009032;petal;S|PO:0006345;pollen tube;S|PO:0000293;guard cell;S|PO:0009010;seed;S|PO:0009031;sepal;S|PO…
129	VIT_15s0048g01400	GSVIVT01027564001	chr15_15537179_15539470	Signaling	Protein kinase	AT2G45590	PO:0000230;inflorescence meristem;S|PO:0008019;leaf lamina base;S|PO:0020100;hypocotyl;S|PO:0020030;cotyledon;S|PO:0009052;pedicel;S|PO:0000013;cauline leaf;S|PO:0009046;flower;S|PO:0000037;shoot apex;S|PO:0009009;embryo;S|PO:0020091;male gametophyte;S|PO:0009006;shoot;S|PO:0020038;petiole;S|PO:0009029;stamen;S|PO:0009032;petal;S|PO:0006345;pollen tube;S|PO:0009010;seed;S|PO:0020137;leaf apex;S|P…
130	VIT_15s0048g01410	GSVIVT01027563001	chr15_15541609_15564871	Transport	NTMC2T4/NTMC2TYPE4; NTMC2T4/NTMC2TYPE4	AT3G61050	PO:0000230;inflorescence meristem;S|PO:0005052;callus;S|PO:0020100;hypocotyl;S|PO:0000084;sperm cell;S|PO:0000005;cultured cell;S|PO:0009052;pedicel;S|PO:0009009;embryo;S|PO:0000037;shoot apex;S|PO:0009046;flower;S|PO:0009006;shoot;S|PO:0020091;male gametophyte;S|PO:0020038;petiole;S|PO:0009029;stamen;S|PO:0009032;petal;S|PO:0006345;pollen tube;S|PO:0009031;sepal;S|PO:0009010;seed;S|PO:0009030;ca…
131	VIT_15s0048g01420	GSVIVT01027562001	chr15_15567798_15569037	Metabolism	Plastocyanin domain-containing protein	-	PO:0000230;inflorescence meristem;S|PO:0009029;stamen;S|PO:0009032;petal;S|PO:0020100;hypocotyl;S|PO:0009010;seed;S|PO:0020137;leaf apex;S|PO:0009031;sepal;S|PO:0009030;carpel;S|PO:0009046;flower;S|PO:0009005;root;S|PO:0000037;shoot apex;S|PO:0008034;leaf whorl;S|PO:0009025;leaf;S|PO:0020091;male gametophyte;S|PO:0007095;LP.08 eight leaves visible;G|PO:0007616;4 anthesis;G|PO:0001078;E expanded c…
132	VIT_15s0048g01430	GSVIVT01027561001	chr15_15569038_15571165	Metabolism	24-sterol C-methyltransferase	-	0
133	VIT_15s0048g01440	GSVIVT01027560001	chr15_15573142_15574026	Metabolism	Geraniol 10-hydroxylase	AT2G45550	PO:0009029;stamen;S|PO:0009047;stem;S|PO:0009031;sepal;S|PO:0009005;root;S|PO:0020091;male gametophyte;S|PO:0009030;carpel;S|PO:0007616;4 anthesis;G
134	VIT_15s0048g01470	GSVIVT01027558001	chr15_15595607_15596584	Metabolism	Geraniol 10-hydroxylase	AT2G45570	PO:0009032;petal;S|PO:0009029;stamen;S|PO:0009031;sepal;S|PO:0009030;carpel;S|PO:0009047;stem;S|PO:0009052;pedicel;S|PO:0009009;embryo;S|PO:0009046;flower;S|PO:0009005;root;S|PO:0008034;leaf whorl;S|PO:0020091;male gametophyte;S|PO:0001185;C globular stage;G|PO:0007616;4 anthesis;G|PO:0007611;petal differentiation and expansion stage;G
135	VIT_15s0048g01480	GSVIVT01027558001	chr15_15597991_15598545	Metabolism	Geraniol 10-hydroxylase	AT2G45570	PO:0000230;inflorescence meristem;S|PO:0008019;leaf lamina base;S|PO:0020100;hypocotyl;S|PO:0000084;sperm cell;S|PO:0020030;cotyledon;S|PO:0009052;pedicel;S|PO:0000013;cauline leaf;S|PO:0009009;embryo;S|PO:0000037;shoot apex;S|PO:0009046;flower;S|PO:0020091;male gametophyte;S|PO:0009006;shoot;S|PO:0020038;petiole;S|PO:0009029;stamen;S|PO:0009032;petal;S|PO:0000293;guard cell;S|PO:0020137;leaf ape…
136	VIT_15s0048g01490	GSVIVT01027558001	chr15_15609857_15612332	Metabolism	Geraniol 10-hydroxylase	AT2G45570	PO:0008019;leaf lamina base;S|PO:0020030;cotyledon;S|PO:0009052;pedicel;S|PO:0000013;cauline leaf;S|PO:0000037;shoot apex;S|PO:0009009;embryo;S|PO:0009046;flower;S|PO:0020091;male gametophyte;S|PO:0009006;shoot;S|PO:0009032;petal;S|PO:0009029;stamen;S|PO:0020038;petiole;S|PO:0009031;sepal;S|PO:0020137;leaf apex;S|PO:0009030;carpel;S|PO:0009047;stem;S|PO:0009005;root;S|PO:0008034;leaf whorl;S|PO:0…
137	VIT_15s0048g01500	-	chr15_15635769_15636949	Metabolism	Geraniol 10-hydroxylase	AT2G45550	PO:0008019;leaf lamina base;S|PO:0020030;cotyledon;S|PO:0000013;cauline leaf;S|PO:0000037;shoot apex;S|PO:0009009;embryo;S|PO:0009046;flower;S|PO:0020091;male gametophyte;S|PO:0009006;shoot;S|PO:0009032;petal;S|PO:0009029;stamen;S|PO:0020038;petiole;S|PO:0009031;sepal;S|PO:0020137;leaf apex;S|PO:0009030;carpel;S|PO:0009047;stem;S|PO:0009005;root;S|PO:0008034;leaf whorl;S|PO:0009025;leaf;S|PO:0007…
138	VIT_15s0048g01530	-	chr15_15688633_15691321	Metabolism	Geraniol 10-hydroxylase	AT2G45560	PO:0008019;leaf lamina base;S|PO:0020030;cotyledon;S|PO:0009052;pedicel;S|PO:0000013;cauline leaf;S|PO:0000037;shoot apex;S|PO:0009009;embryo;S|PO:0009046;flower;S|PO:0020091;male gametophyte;S|PO:0009006;shoot;S|PO:0009032;petal;S|PO:0009029;stamen;S|PO:0020038;petiole;S|PO:0009031;sepal;S|PO:0020137;leaf apex;S|PO:0009030;carpel;S|PO:0009047;stem;S|PO:0009005;root;S|PO:0008034;leaf whorl;S|PO:0…
139	VIT_15s0048g01540	GSVIVT01027555001 GSVIVT01027552001	chr15_15696589_15697021	Metabolism	CYP76B1	AT2G45550	0
140	VIT_15s0048g01550	GSVIVT01027552001	chr15_15697124_15697786	Metabolism	CYP76C1	AT2G45560	PO:0000230;inflorescence meristem;S|PO:0008019;leaf lamina base;S|PO:0020100;hypocotyl;S|PO:0000084;sperm cell;S|PO:0020030;cotyledon;S|PO:0009052;pedicel;S|PO:0000013;cauline leaf;S|PO:0009009;embryo;S|PO:0000037;shoot apex;S|PO:0009046;flower;S|PO:0020091;male gametophyte;S|PO:0009006;shoot;S|PO:0020038;petiole;S|PO:0009029;stamen;S|PO:0009032;petal;S|PO:0000293;guard cell;S|PO:0020137;leaf ape…
141	VIT_15s0048g01570	GSVIVT01027551001	chr15_15703530_15707230	Metabolism	CYP76C2	AT2G45570	PO:0000230;inflorescence meristem;S|PO:0008019;leaf lamina base;S|PO:0020100;hypocotyl;S|PO:0000084;sperm cell;S|PO:0020030;cotyledon;S|PO:0009052;pedicel;S|PO:0000013;cauline leaf;S|PO:0009009;embryo;S|PO:0000037;shoot apex;S|PO:0009046;flower;S|PO:0020091;male gametophyte;S|PO:0009006;shoot;S|PO:0020038;petiole;S|PO:0009029;stamen;S|PO:0009032;petal;S|PO:0000293;guard cell;S|PO:0020137;leaf ape…
142	VIT_15s0048g01590	GSVIVT01027551001	chr15_15730371_15740256	Metabolism	CYP76B1	AT2G45550	PO:0008019;leaf lamina base;S|PO:0020030;cotyledon;S|PO:0000013;cauline leaf;S|PO:0000037;shoot apex;S|PO:0009009;embryo;S|PO:0009046;flower;S|PO:0020091;male gametophyte;S|PO:0009006;shoot;S|PO:0009032;petal;S|PO:0009029;stamen;S|PO:0020038;petiole;S|PO:0009031;sepal;S|PO:0020137;leaf apex;S|PO:0009030;carpel;S|PO:0009047;stem;S|PO:0009005;root;S|PO:0008034;leaf whorl;S|PO:0009025;leaf;S|PO:0007…
143	VIT_15s0048g01600	GSVIVT01027551001	chr15_15741593_15744038	Metabolism	Geraniol 10-hydroxylase	AT2G45550	PO:0008019;leaf lamina base;S|PO:0020030;cotyledon;S|PO:0000013;cauline leaf;S|PO:0000037;shoot apex;S|PO:0009009;embryo;S|PO:0009046;flower;S|PO:0020091;male gametophyte;S|PO:0009006;shoot;S|PO:0009032;petal;S|PO:0009029;stamen;S|PO:0020038;petiole;S|PO:0009031;sepal;S|PO:0020137;leaf apex;S|PO:0009030;carpel;S|PO:0009047;stem;S|PO:0009005;root;S|PO:0008034;leaf whorl;S|PO:0009025;leaf;S|PO:0007…
144	VIT_15s0048g01610	GSVIVT01027549001	chr15_15775359_15776766	Metabolism	Geraniol 10-hydroxylase	AT2G45550	PO:0000230;inflorescence meristem;S|PO:0008019;leaf lamina base;S|PO:0020100;hypocotyl;S|PO:0000084;sperm cell;S|PO:0020030;cotyledon;S|PO:0009052;pedicel;S|PO:0000013;cauline leaf;S|PO:0009009;embryo;S|PO:0000037;shoot apex;S|PO:0009046;flower;S|PO:0020091;male gametophyte;S|PO:0009006;shoot;S|PO:0020038;petiole;S|PO:0009029;stamen;S|PO:0009032;petal;S|PO:0000293;guard cell;S|PO:0020137;leaf ape…
145	VIT_15s0048g01620	GSVIVT01027548001	chr15_15781146_15781403	Metabolism	CYP76E3	AT2G45560	0
146	VIT_15s0048g01670	GSVIVT01027545001	chr15_15868804_15872017	Metabolism	CYP704G7	AT2G45510	PO:0000230;inflorescence meristem;S|PO:0005052;callus;S|PO:0008019;leaf lamina base;S|PO:0020100;hypocotyl;S|PO:0020030;cotyledon;S|PO:0009052;pedicel;S|PO:0000013;cauline leaf;S|PO:0009009;embryo;S|PO:0000037;shoot apex;S|PO:0009046;flower;S|PO:0020091;male gametophyte;S|PO:0009006;shoot;S|PO:0009029;stamen;S|PO:0020038;petiole;S|PO:0009032;petal;S|PO:0020137;leaf apex;S|PO:0009010;seed;S|PO:000…
147	VIT_15s0048g01680	GSVIVT01027543001	chr15_15882456_15885257	Metabolism	CYP704G7	AT2G45510	PO:0000230;inflorescence meristem;S|PO:0005052;callus;S|PO:0008019;leaf lamina base;S|PO:0020100;hypocotyl;S|PO:0020030;cotyledon;S|PO:0009052;pedicel;S|PO:0000013;cauline leaf;S|PO:0009009;embryo;S|PO:0000037;shoot apex;S|PO:0009046;flower;S|PO:0020091;male gametophyte;S|PO:0009006;shoot;S|PO:0009029;stamen;S|PO:0020038;petiole;S|PO:0009032;petal;S|PO:0020137;leaf apex;S|PO:0009010;seed;S|PO:000…
148	VIT_15s0048g01690	GSVIVT01027541001	chr15_15892125_15894930	Metabolism	CYP86A1	AT2G45510	PO:0000230;inflorescence meristem;S|PO:0005052;callus;S|PO:0008019;leaf lamina base;S|PO:0020100;hypocotyl;S|PO:0020030;cotyledon;S|PO:0009052;pedicel;S|PO:0000013;cauline leaf;S|PO:0009009;embryo;S|PO:0000037;shoot apex;S|PO:0009046;flower;S|PO:0020091;male gametophyte;S|PO:0009006;shoot;S|PO:0009029;stamen;S|PO:0020038;petiole;S|PO:0009032;petal;S|PO:0020137;leaf apex;S|PO:0009010;seed;S|PO:000…
149	VIT_15s0048g01700	GSVIVT01027539001	chr15_15906684_15909439	Metabolism	CYP86A1	AT2G45510	PO:0005052;callus;S|PO:0009032;petal;S|PO:0020100;hypocotyl;S|PO:0009031;sepal;S|PO:0009010;seed;S|PO:0009066;anther;S|PO:0009030;carpel;S|PO:0009005;root;S|PO:0009046;flower;S|PO:0008034;leaf whorl;S|PO:0020091;male gametophyte;S|PO:0007616;4 anthesis;G|PO:0001078;E expanded cotyledon stage;G|PO:0007611;petal differentiation and expansion stage;G
150	VIT_15s0048g01710	GSVIVT01027538001	chr15_15912985_15914689	Metabolism	Alcohol dehydrogenase	AT1G23740	PO:0000230;inflorescence meristem;S|PO:0008019;leaf lamina base;S|PO:0020100;hypocotyl;S|PO:0020030;cotyledon;S|PO:0009052;pedicel;S|PO:0000013;cauline leaf;S|PO:0009009;embryo;S|PO:0009046;flower;S|PO:0000037;shoot apex;S|PO:0020091;male gametophyte;S|PO:0009006;shoot;S|PO:0020038;petiole;S|PO:0009029;stamen;S|PO:0009032;petal;S|PO:0000293;guard cell;S|PO:0009031;sepal;S|PO:0020137;leaf apex;S|P…
151	VIT_15s0048g01720	GSVIVT01027537001	chr15_15927267_15935062	Transport	fidgetin-like 1	AT2G45500	PO:0000230;inflorescence meristem;S|PO:0008019;leaf lamina base;S|PO:0020100;hypocotyl;S|PO:0000084;sperm cell;S|PO:0020030;cotyledon;S|PO:0009052;pedicel;S|PO:0000013;cauline leaf;S|PO:0009009;embryo;S|PO:0000037;shoot apex;S|PO:0009046;flower;S|PO:0020091;male gametophyte;S|PO:0009006;shoot;S|PO:0020038;petiole;S|PO:0009029;stamen;S|PO:0009032;petal;S|PO:0006345;pollen tube;S|PO:0020137;leaf ap…
152	VIT_15s0048g01730	GSVIVT01027536001	chr15_15935816_15939020	Cellular process	Aurora kinase 3	AT2G45490	PO:0000230;inflorescence meristem;S|PO:0008019;leaf lamina base;S|PO:0020100;hypocotyl;S|PO:0000084;sperm cell;S|PO:0020030;cotyledon;S|PO:0000005;cultured cell;S|PO:0009052;pedicel;S|PO:0000013;cauline leaf;S|PO:0009046;flower;S|PO:0000037;shoot apex;S|PO:0009009;embryo;S|PO:0020091;male gametophyte;S|PO:0009006;shoot;S|PO:0020038;petiole;S|PO:0009029;stamen;S|PO:0009032;petal;S|PO:0006345;polle…
153	VIT_15s0048g01740	GSVIVT01027535001	chr15_15941212_15945130	Regulation	Growth-regulating factor 9	AT2G45480	0
154	VIT_15s0048g01750	GSVIVT01027534001	chr15_15946906_15948451	Cellular process	fasciclin arabinogalactan-protein (FLA8)	AT2G45470	PO:0005052;callus;S|PO:0000230;inflorescence meristem;S|PO:0008019;leaf lamina base;S|PO:0020100;hypocotyl;S|PO:0020030;cotyledon;S|PO:0000005;cultured cell;S|PO:0009052;pedicel;S|PO:0000013;cauline leaf;S|PO:0009009;embryo;S|PO:0000037;shoot apex;S|PO:0009046;flower;S|PO:0020091;male gametophyte;S|PO:0009006;shoot;S|PO:0020038;petiole;S|PO:0009029;stamen;S|PO:0009032;petal;S|PO:0020137;leaf apex…
155	VIT_15s0048g01780	GSVIVT01027530001	chr15_15962121_15964892	Metabolism	Peptidyl-prolyl cis-trans isomerase-like 3	AT1G01940	PO:0000230;inflorescence meristem;S|PO:0008019;leaf lamina base;S|PO:0020100;hypocotyl;S|PO:0000084;sperm cell;S|PO:0020030;cotyledon;S|PO:0000005;cultured cell;S|PO:0009052;pedicel;S|PO:0000013;cauline leaf;S|PO:0009009;embryo;S|PO:0000037;shoot apex;S|PO:0009046;flower;S|PO:0009001;fruit;S|PO:0020091;male gametophyte;S|PO:0009006;shoot;S|PO:0020038;petiole;S|PO:0009029;stamen;S|PO:0009032;petal…
156	VIT_15s0048g01790	GSVIVT01027529001	chr15_15965410_15970201	Metabolism	Dimethyladenosine transferase	AT1G01860	PO:0000230;inflorescence meristem;S|PO:0008019;leaf lamina base;S|PO:0000084;sperm cell;S|PO:0020100;hypocotyl;S|PO:0020030;cotyledon;S|PO:0009052;pedicel;S|PO:0000013;cauline leaf;S|PO:0009009;embryo;S|PO:0009046;flower;S|PO:0000037;shoot apex;S|PO:0020091;male gametophyte;S|PO:0009006;shoot;S|PO:0020038;petiole;S|PO:0009029;stamen;S|PO:0009032;petal;S|PO:0009031;sepal;S|PO:0009010;seed;S|PO:002…
157	VIT_15s0048g01810	GSVIVT01027527001	chr15_15971494_15975198	Signaling	fructosamine kinase	AT3G61080	PO:0000230;inflorescence meristem;S|PO:0008019;leaf lamina base;S|PO:0020100;hypocotyl;S|PO:0000084;sperm cell;S|PO:0020030;cotyledon;S|PO:0009052;pedicel;S|PO:0000013;cauline leaf;S|PO:0009009;embryo;S|PO:0000037;shoot apex;S|PO:0009046;flower;S|PO:0020091;male gametophyte;S|PO:0009006;shoot;S|PO:0020038;petiole;S|PO:0009029;stamen;S|PO:0009032;petal;S|PO:0020137;leaf apex;S|PO:0009010;seed;S|PO…
158	VIT_15s0048g01820	GSVIVT01027526001	chr15_15980226_15981864	Cellular process	Acclimation of photosynthesis to environment APE1	AT5G38660	0
159	VIT_15s0048g01830	GSVIVT01027525001	chr15_15982752_15988568	Diverse functions	Pentatricopeptide (PPR) repeat-containing	AT5G66520	PO:0008019;leaf lamina base;S|PO:0020100;hypocotyl;S|PO:0000084;sperm cell;S|PO:0020030;cotyledon;S|PO:0009052;pedicel;S|PO:0000013;cauline leaf;S|PO:0000037;shoot apex;S|PO:0009009;embryo;S|PO:0009046;flower;S|PO:0009006;shoot;S|PO:0009029;stamen;S|PO:0009032;petal;S|PO:0020038;petiole;S|PO:0009010;seed;S|PO:0020137;leaf apex;S|PO:0009031;sepal;S|PO:0009030;carpel;S|PO:0009047;stem;S|PO:0009005;…
160	VIT_15s0048g01840	GSVIVT01027524001	chr15_15988642_15991207	Regulation	Zinc finger (C3HC4-type ring finger)	AT4G10160	PO:0000230;inflorescence meristem;S|PO:0009047;stem;S|PO:0009052;pedicel;S|PO:0009046;flower;S|PO:0009010;seed;S|PO:0009009;embryo;S|PO:0009005;root;S|PO:0009030;carpel;S|PO:0001081;F mature embryo stage;G|PO:0004507;D bilateral stage;G|PO:0007616;4 anthesis;G|PO:0001078;E expanded cotyledon stage;G|PO:0007611;petal differentiation and expansion stage;G
161	VIT_15s0048g01850	GSVIVT01027523001	chr15_15995787_15996694	Cellular process	Xyloglucan endotransglucosylase/hydrolase XTH19	-	PO:0000230;inflorescence meristem;S|PO:0008019;leaf lamina base;S|PO:0020100;hypocotyl;S|PO:0000084;sperm cell;S|PO:0020030;cotyledon;S|PO:0000005;cultured cell;S|PO:0009052;pedicel;S|PO:0000034;vascular system;S|PO:0000013;cauline leaf;S|PO:0009009;embryo;S|PO:0000037;shoot apex;S|PO:0009046;flower;S|PO:0009001;fruit;S|PO:0020091;male gametophyte;S|PO:0009006;shoot;S|PO:0020038;petiole;S|PO:0009…
162	VIT_15s0048g01870	GSVIVT01027521001 GSVIVT01027520001	chr15_16004435_16009685	Metabolism	Arginine/serine-rich splicing factor RSP41	AT5G52040	PO:0000230;inflorescence meristem;S|PO:0008019;leaf lamina base;S|PO:0020100;hypocotyl;S|PO:0000084;sperm cell;S|PO:0020030;cotyledon;S|PO:0000005;cultured cell;S|PO:0009052;pedicel;S|PO:0000013;cauline leaf;S|PO:0009009;embryo;S|PO:0000037;shoot apex;S|PO:0009046;flower;S|PO:0020091;male gametophyte;S|PO:0009006;shoot;S|PO:0020038;petiole;S|PO:0009029;stamen;S|PO:0009032;petal;S|PO:0006345;polle…
163	VIT_15s0048g01890	GSVIVT01027517001	chr15_16018809_16022887	Cellular process	Peroxisomal biogenesis factor 11 (PEX11)	-	PO:0000230;inflorescence meristem;S|PO:0008019;leaf lamina base;S|PO:0000084;sperm cell;S|PO:0020100;hypocotyl;S|PO:0020030;cotyledon;S|PO:0000005;cultured cell;S|PO:0009052;pedicel;S|PO:0000013;cauline leaf;S|PO:0009009;embryo;S|PO:0009046;flower;S|PO:0000037;shoot apex;S|PO:0020091;male gametophyte;S|PO:0009006;shoot;S|PO:0020038;petiole;S|PO:0009029;stamen;S|PO:0009032;petal;S|PO:0006345;polle…
164	VIT_15s0048g01920	GSVIVT01027515001	chr15_16031382_16036798	Metabolism	F-box family protein	AT4G00755	PO:0000230;inflorescence meristem;S|PO:0008019;leaf lamina base;S|PO:0020100;hypocotyl;S|PO:0000084;sperm cell;S|PO:0020030;cotyledon;S|PO:0009052;pedicel;S|PO:0000013;cauline leaf;S|PO:0009009;embryo;S|PO:0000037;shoot apex;S|PO:0009046;flower;S|PO:0020091;male gametophyte;S|PO:0009006;shoot;S|PO:0020038;petiole;S|PO:0009029;stamen;S|PO:0009032;petal;S|PO:0006345;pollen tube;S|PO:0009010;seed;S|…
165	VIT_15s0048g01950	GSVIVT01027512001	chr15_16070237_16070890	Metabolism	CYP87A3	AT1G12740	0
166	VIT_15s0048g01960	GSVIVT01027512001	chr15_16085964_16088384	Metabolism	CYP87A3	AT1G12740	PO:0005052;callus;S|PO:0020100;hypocotyl;S|PO:0000037;shoot apex;S|PO:0009005;root;S|PO:0020030;cotyledon;S|PO:0009006;shoot;S|PO:0009025;leaf;S|PO:0007064;LP.12 twelve leaves visible;G
167	VIT_15s0048g01970	GSVIVT01027511001	chr15_16088931_16091721	Metabolism	CYP708A1	AT3G44970	0
168	VIT_15s0048g01980	GSVIVT01027510001	chr15_16098098_16109673	Metabolism	COP9 signalosome complex subunit 1	AT3G61140	PO:0020100;hypocotyl;S|PO:0000084;sperm cell;S|PO:0009052;pedicel;S|PO:0009046;flower;S|PO:0000037;shoot apex;S|PO:0009009;embryo;S|PO:0020091;male gametophyte;S|PO:0009029;stamen;S|PO:0009032;petal;S|PO:0009010;seed;S|PO:0009031;sepal;S|PO:0009030;carpel;S|PO:0009047;stem;S|PO:0009005;root;S|PO:0008034;leaf whorl;S|PO:0009025;leaf;S|PO:0001081;F mature embryo stage;G|PO:0004507;D bilateral stage…
169	VIT_15s0048g01990	GSVIVT01027509001	chr15_16111683_16122635	Response to stimulus	Methyltransferase dehydration-responsive	AT4G00740	PO:0000230;inflorescence meristem;S|PO:0008019;leaf lamina base;S|PO:0020100;hypocotyl;S|PO:0000084;sperm cell;S|PO:0020030;cotyledon;S|PO:0009052;pedicel;S|PO:0000013;cauline leaf;S|PO:0009009;embryo;S|PO:0000037;shoot apex;S|PO:0009046;flower;S|PO:0020091;male gametophyte;S|PO:0009006;shoot;S|PO:0020038;petiole;S|PO:0009029;stamen;S|PO:0009032;petal;S|PO:0006345;pollen tube;S|PO:0000293;guard c…
170	VIT_15s0048g02000	GSVIVT01027508001	chr15_16133315_16138857	Regulation	Homeodomain GLABROUS1	AT4G00730	PO:0008019;leaf lamina base;S|PO:0020100;hypocotyl;S|PO:0009020;meristem L1;S|PO:0000013;cauline leaf;S|PO:0020148;shoot apical meristem;S|PO:0009046;flower;S|PO:0020091;male gametophyte;S|PO:0009001;fruit;S|PO:0006210;protoderm;S|PO:0009032;petal;S|PO:0009029;stamen;S|PO:0020038;petiole;S|PO:0020108;suspensor;S|PO:0009031;sepal;S|PO:0000229;floral meristem;S|PO:0009030;carpel;S|PO:0009005;root;S…
171	VIT_15s0048g02010	GSVIVT01027507001 GSVIVT01027506001	chr15_16152025_16158132	Signaling	Shaggy protein kinase theta	AT4G00720	PO:0009070;microsporangium;S|PO:0000230;inflorescence meristem;S|PO:0000018;ovule primordium;S|PO:0008019;leaf lamina base;S|PO:0020100;hypocotyl;S|PO:0000003;whole plant;S|PO:0020030;cotyledon;S|PO:0000005;cultured cell;S|PO:0009052;pedicel;S|PO:0000013;cauline leaf;S|PO:0009009;embryo;S|PO:0000037;shoot apex;S|PO:0009046;flower;S|PO:0009006;shoot;S|PO:0020091;male gametophyte;S|PO:0009032;petal…
172	VIT_15s0048g02020	GSVIVT01027504001	chr15_16159217_16161694	Development	EMB2744 (embryo defective 2744)	AT3G61170	PO:0000230;inflorescence meristem;S|PO:0008019;leaf lamina base;S|PO:0020100;hypocotyl;S|PO:0000084;sperm cell;S|PO:0020030;cotyledon;S|PO:0009052;pedicel;S|PO:0000037;shoot apex;S|PO:0009009;embryo;S|PO:0009046;flower;S|PO:0020091;male gametophyte;S|PO:0009006;shoot;S|PO:0009032;petal;S|PO:0009029;stamen;S|PO:0006345;pollen tube;S|PO:0009010;seed;S|PO:0009031;sepal;S|PO:0009030;carpel;S|PO:00090…
173	VIT_15s0048g02030	GSVIVT01027503001	chr15_16165343_16170176	Regulation	Zinc finger (C3HC4-type ring finger)	AT1G63170	PO:0000230;inflorescence meristem;S|PO:0008019;leaf lamina base;S|PO:0020100;hypocotyl;S|PO:0000084;sperm cell;S|PO:0020030;cotyledon;S|PO:0000005;cultured cell;S|PO:0009052;pedicel;S|PO:0000013;cauline leaf;S|PO:0009009;embryo;S|PO:0000037;shoot apex;S|PO:0009046;flower;S|PO:0020091;male gametophyte;S|PO:0009006;shoot;S|PO:0020038;petiole;S|PO:0009029;stamen;S|PO:0009032;petal;S|PO:0006345;polle…
174	VIT_15s0048g02070	-	chr15_16195864_16196634	Signaling	BON2-associated protein (BAP2)	AT2G45760	PO:0000230;inflorescence meristem;S|PO:0008019;leaf lamina base;S|PO:0020100;hypocotyl;S|PO:0020030;cotyledon;S|PO:0009052;pedicel;S|PO:0000013;cauline leaf;S|PO:0009009;embryo;S|PO:0009046;flower;S|PO:0000037;shoot apex;S|PO:0020091;male gametophyte;S|PO:0020038;petiole;S|PO:0009029;stamen;S|PO:0009032;petal;S|PO:0009010;seed;S|PO:0020137;leaf apex;S|PO:0009031;sepal;S|PO:0009030;carpel;S|PO:000…
175	VIT_15s0048g02080	GSVIVT01027497001	chr15_16202300_16209673	Metabolism	Signal recognition particle receptor protein, chloroplast (FTSY)	AT2G45770	PO:0000230;inflorescence meristem;S|PO:0008019;leaf lamina base;S|PO:0020100;hypocotyl;S|PO:0000084;sperm cell;S|PO:0020030;cotyledon;S|PO:0009052;pedicel;S|PO:0000013;cauline leaf;S|PO:0009009;embryo;S|PO:0000037;shoot apex;S|PO:0009046;flower;S|PO:0020091;male gametophyte;S|PO:0009006;shoot;S|PO:0020038;petiole;S|PO:0009029;stamen;S|PO:0009032;petal;S|PO:0006345;pollen tube;S|PO:0009010;seed;S|…
176	VIT_15s0048g02120	GSVIVT01027493001	chr15_16221913_16224544	Regulation	Myb domain protein 3R2	-	PO:0000230;inflorescence meristem;S|PO:0008019;leaf lamina base;S|PO:0020100;hypocotyl;S|PO:0000084;sperm cell;S|PO:0020030;cotyledon;S|PO:0009052;pedicel;S|PO:0000013;cauline leaf;S|PO:0009009;embryo;S|PO:0000037;shoot apex;S|PO:0009046;flower;S|PO:0020091;male gametophyte;S|PO:0009006;shoot;S|PO:0020038;petiole;S|PO:0009029;stamen;S|PO:0009032;petal;S|PO:0020137;leaf apex;S|PO:0009010;seed;S|PO…
177	VIT_15s0048g02140	GSVIVT01027490001	chr15_16294037_16324919	Metabolism	DET1 (de-etiolated 1)	AT4G10180	PO:0000230;inflorescence meristem;S|PO:0008019;leaf lamina base;S|PO:0020100;hypocotyl;S|PO:0020030;cotyledon;S|PO:0009052;pedicel;S|PO:0000013;cauline leaf;S|PO:0009009;embryo;S|PO:0009046;flower;S|PO:0000037;shoot apex;S|PO:0020091;male gametophyte;S|PO:0009006;shoot;S|PO:0020038;petiole;S|PO:0009029;stamen;S|PO:0009032;petal;S|PO:0009031;sepal;S|PO:0009010;seed;S|PO:0020137;leaf apex;S|PO:0009…
178	VIT_15s0048g02150	GSVIVT01027489001	chr15_16328655_16359867	Metabolism	Methionine aminopeptidase 2B	AT3G59990	PO:0000230;inflorescence meristem;S|PO:0008019;leaf lamina base;S|PO:0000084;sperm cell;S|PO:0020100;hypocotyl;S|PO:0020030;cotyledon;S|PO:0009052;pedicel;S|PO:0000013;cauline leaf;S|PO:0009009;embryo;S|PO:0009046;flower;S|PO:0000037;shoot apex;S|PO:0020091;male gametophyte;S|PO:0009006;shoot;S|PO:0009001;fruit;S|PO:0020038;petiole;S|PO:0009029;stamen;S|PO:0009032;petal;S|PO:0000293;guard cell;S|…
179	VIT_15s0048g02190	GSVIVT01027487001	chr15_16401017_16407015	Cellular process	PAP/fibrillin family	AT2G46910	PO:0000230;inflorescence meristem;S|PO:0008019;leaf lamina base;S|PO:0020100;hypocotyl;S|PO:0000084;sperm cell;S|PO:0020030;cotyledon;S|PO:0009052;pedicel;S|PO:0000013;cauline leaf;S|PO:0009009;embryo;S|PO:0000037;shoot apex;S|PO:0009046;flower;S|PO:0020091;male gametophyte;S|PO:0009006;shoot;S|PO:0020038;petiole;S|PO:0009029;stamen;S|PO:0009032;petal;S|PO:0006345;pollen tube;S|PO:0009010;seed;S|…
180	VIT_15s0048g02200	GSVIVT01027486001	chr15_16407167_16411334	Metabolism	Caffeoyl-CoA O-methyltransferase	AT3G62000	PO:0000230;inflorescence meristem;S|PO:0008019;leaf lamina base;S|PO:0020100;hypocotyl;S|PO:0020030;cotyledon;S|PO:0000005;cultured cell;S|PO:0009052;pedicel;S|PO:0000013;cauline leaf;S|PO:0009009;embryo;S|PO:0000037;shoot apex;S|PO:0009046;flower;S|PO:0020091;male gametophyte;S|PO:0009001;fruit;S|PO:0009006;shoot;S|PO:0020038;petiole;S|PO:0009032;petal;S|PO:0009029;stamen;S|PO:0009071;tapetum;S|…
181	VIT_15s0021g02210	GSVIVT01018215001	chr15_13153419_13155814	Unknown	Unknown protein	-	0
182	VIT_15s0021g02260	GSVIVT01018209001	chr15_13197899_13219532	Unclear	Fibrillin-11	AT4G00030	PO:0000230;inflorescence meristem;S|PO:0008019;leaf lamina base;S|PO:0020100;hypocotyl;S|PO:0020030;cotyledon;S|PO:0000013;cauline leaf;S|PO:0000037;shoot apex;S|PO:0009046;flower;S|PO:0009006;shoot;S|PO:0009032;petal;S|PO:0009029;stamen;S|PO:0020038;petiole;S|PO:0009031;sepal;S|PO:0020137;leaf apex;S|PO:0009030;carpel;S|PO:0009047;stem;S|PO:0008034;leaf whorl;S|PO:0009025;leaf;S|PO:0007115;LP.04…
183	VIT_15s0021g02270	GSVIVT01018208001	chr15_13226858_13227805	Unknown	Unknown protein	AT3G60520	PO:0000230;inflorescence meristem;S|PO:0008019;leaf lamina base;S|PO:0020100;hypocotyl;S|PO:0020030;cotyledon;S|PO:0009052;pedicel;S|PO:0000013;cauline leaf;S|PO:0009009;embryo;S|PO:0000037;shoot apex;S|PO:0009046;flower;S|PO:0009006;shoot;S|PO:0020091;male gametophyte;S|PO:0009029;stamen;S|PO:0020038;petiole;S|PO:0009032;petal;S|PO:0020137;leaf apex;S|PO:0009031;sepal;S|PO:0009010;seed;S|PO:0009…
184	VIT_15s0021g02310	GSVIVT01018202001	chr15_13267508_13270677	Transposable elements viral and plasmid proteins	Transposon CACTA	AT3G15351	PO:0000230;inflorescence meristem;S|PO:0008019;leaf lamina base;S|PO:0020100;hypocotyl;S|PO:0000084;sperm cell;S|PO:0020030;cotyledon;S|PO:0009052;pedicel;S|PO:0000013;cauline leaf;S|PO:0009009;embryo;S|PO:0000037;shoot apex;S|PO:0009046;flower;S|PO:0020091;male gametophyte;S|PO:0009006;shoot;S|PO:0020038;petiole;S|PO:0009029;stamen;S|PO:0009032;petal;S|PO:0020137;leaf apex;S|PO:0009010;seed;S|PO…
185	VIT_15s0021g02330	-	chr15_13327995_13329215	No hit	No hit	-	0
186	VIT_15s0021g02350	GSVIVT01018197001	chr15_13342406_13345625	Unknown	Unknown	-	0
187	VIT_15s0021g02360	-	chr15_13346764_13356652	No hit	No hit	-	0
188	VIT_15s0021g02370	GSVIVT01018194001	chr15_13365155_13366837	Unknown	Unknown protein	AT1G04945	0
189	VIT_15s0021g02380	-	chr15_13376345_13377405	No hit	No hit	-	0
190	VIT_15s0021g02390	-	chr15_13392013_13392913	No hit	No hit	-	0
191	VIT_15s0021g02400	GSVIVT01018192001	chr15_13403670_13403834	Unknown	Unknown	-	0
192	VIT_15s0021g02460	GSVIVT01018185001	chr15_13453394_13459237	Unknown	Unknown protein	AT2G45010	PO:0000230;inflorescence meristem;S|PO:0008019;leaf lamina base;S|PO:0000084;sperm cell;S|PO:0020100;hypocotyl;S|PO:0020030;cotyledon;S|PO:0009052;pedicel;S|PO:0000013;cauline leaf;S|PO:0009009;embryo;S|PO:0009046;flower;S|PO:0000037;shoot apex;S|PO:0020091;male gametophyte;S|PO:0009006;shoot;S|PO:0020038;petiole;S|PO:0009029;stamen;S|PO:0009032;petal;S|PO:0006345;pollen tube;S|PO:0009031;sepal;S…
193	VIT_15s0021g02500	-	chr15_13492949_13499396	No hit	No hit	-	0
194	VIT_15s0021g02520	GSVIVT01018179001	chr15_13508125_13513438	Unknown	Unknown protein	AT2G45060	PO:0005052;callus;S|PO:0000230;inflorescence meristem;S|PO:0008019;leaf lamina base;S|PO:0000084;sperm cell;S|PO:0020100;hypocotyl;S|PO:0020030;cotyledon;S|PO:0009052;pedicel;S|PO:0000013;cauline leaf;S|PO:0009009;embryo;S|PO:0000037;shoot apex;S|PO:0009046;flower;S|PO:0020091;male gametophyte;S|PO:0009006;shoot;S|PO:0020038;petiole;S|PO:0009029;stamen;S|PO:0009032;petal;S|PO:0006345;pollen tube;…
195	VIT_15s0021g02530	-	chr15_13514010_13518703	Transposable elements viral and plasmid proteins	Retrovirus Pol polyprotein	-	0
196	VIT_15s0021g02550	-	chr15_13530672_13533183	Transposable elements viral and plasmid proteins	Retrovirus Pol polyprotein	-	0
197	VIT_15s0021g02560	-	chr15_13535101_13536301	Transposable elements viral and plasmid proteins	Retrovirus Pol polyprotein	-	0
198	VIT_15s0021g02590	-	chr15_13562757_13564084	No hit	No hit	-	0
199	VIT_15s0021g02600	-	chr15_13566265_13567537	Transposable elements viral and plasmid proteins	Copia protein	-	0
200	VIT_15s0021g02630	-	chr15_13622432_13624525	Transposable elements viral and plasmid proteins	Retrovirus Pol polyprotein	-	0
201	VIT_15s0021g02640	-	chr15_13634331_13636499	No hit	No hit	-	0
202	VIT_15s0021g02650	GSVIVT01018171001	chr15_13641820_13646381	Unclear	Lipase GDSL	AT1G71250	PO:0008019;leaf lamina base;S|PO:0000084;sperm cell;S|PO:0020100;hypocotyl;S|PO:0020030;cotyledon;S|PO:0009052;pedicel;S|PO:0000013;cauline leaf;S|PO:0000037;shoot apex;S|PO:0009046;flower;S|PO:0009009;embryo;S|PO:0020091;male gametophyte;S|PO:0009006;shoot;S|PO:0009029;stamen;S|PO:0009032;petal;S|PO:0020038;petiole;S|PO:0020137;leaf apex;S|PO:0009031;sepal;S|PO:0009010;seed;S|PO:0009030;carpel;S…
203	VIT_15s0021g02740	-	chr15_13793824_13794724	No hit	No hit	-	0
204	VIT_15s0021g02750	-	chr15_13795213_13796466	Transposable elements viral and plasmid proteins	Transposon	-	0
205	VIT_15s0021g02760	GSVIVT01018156001	chr15_13798913_13800853	Unknown	Unknown	-	0
206	VIT_15s0021g02800	-	chr15_13850306_13851398	No hit	No hit	-	0
207	VIT_15s0021g02810	-	chr15_13852418_13853433	Transposable elements viral and plasmid proteins	Retrovirus Pol polyprotein	-	0
208	VIT_15s0021g02820	-	chr15_13854386_13856302	Transposable elements viral and plasmid proteins	Retrovirus Pol polyprotein	-	0
209	VIT_15s0021g02830	-	chr15_13861839_13862366	Unknown	Unknown	-	PO:0008019;leaf lamina base;S|PO:0020100;hypocotyl;S|PO:0009052;pedicel;S|PO:0000013;cauline leaf;S|PO:0009046;flower;S|PO:0000037;shoot apex;S|PO:0009009;embryo;S|PO:0009006;shoot;S|PO:0020091;male gametophyte;S|PO:0020038;petiole;S|PO:0009029;stamen;S|PO:0009032;petal;S|PO:0009010;seed;S|PO:0020137;leaf apex;S|PO:0009031;sepal;S|PO:0009030;carpel;S|PO:0009005;root;S|PO:0008034;leaf whorl;S|PO:0…
210	VIT_15s0021g02840	-	chr15_13867438_13874428	Transposable elements viral and plasmid proteins	Transposon	-	0
211	VIT_15s0021g02850	-	chr15_13877550_13883612	Unknown	Unknown	-	0
212	VIT_15s0021g02860	-	chr15_13887861_13888184	Transposable elements viral and plasmid proteins	LTR retrotransposon	-	0
213	VIT_15s0021g02880	GSVIVT01018147001	chr15_13903826_13904404	No hit	No hit	-	0
214	VIT_15s0021g02890	-	chr15_13930279_13931473	Transposable elements viral and plasmid proteins	Retrovirus Pol polyprotein	-	0
215	VIT_15s0048g00010	GSVIVT01027714001	chr15_13947721_13959580	No hit	No hit	-	0
216	VIT_15s0048g00030	GSVIVT01027710001	chr15_13968035_13976998	Unknown	Unknown protein	AT1G04945	0
217	VIT_15s0048g00040	-	chr15_13986946_13992344	No hit	No hit	-	0
218	VIT_15s0048g00050	-	chr15_14004958_14007309	No hit	No hit	-	0
219	VIT_15s0048g00060	-	chr15_14036967_14039838	Transposable elements viral and plasmid proteins	Retrovirus Pol polyprotein	-	0
220	VIT_15s0048g00070	GSVIVT01027707001	chr15_14044239_14045353	No hit	No hit	-	0
221	VIT_15s0048g00080	GSVIVT01027705001	chr15_14068889_14080425	Unknown	Unknown	-	0
222	VIT_15s0048g00090	GSVIVT01027703001	chr15_14103013_14103842	No hit	No hit	-	0
223	VIT_15s0048g00100	GSVIVT01027701001	chr15_14110225_14110401	No hit	No hit	-	0
224	VIT_15s0048g00110	-	chr15_14165006_14167746	No hit	No hit	-	0
225	VIT_15s0048g00120	GSVIVT01027698001 GSVIVT01027696001	chr15_14171245_14194374	Unknown	Unknown	AT1G04945	0
226	VIT_15s0048g00130	-	chr15_14228423_14228935	Transposable elements viral and plasmid proteins	Transposon protein, CACTA, En/Spm sub-class	-	0
227	VIT_15s0048g00150	GSVIVT01027694001	chr15_14243938_14246299	No hit	No hit	-	0
228	VIT_15s0048g00160	GSVIVT01027692001	chr15_14260533_14261342	Unknown	Unknown	-	0
229	VIT_15s0048g00180	GSVIVT01027687001	chr15_14296130_14296961	No hit	No hit	-	0
230	VIT_15s0048g00200	-	chr15_14328893_14329990	Transposable elements viral and plasmid proteins	Gag-pol polyprotein	-	0
231	VIT_15s0048g00210	GSVIVT01027684001	chr15_14338657_14343093	Unknown	Unknown protein	AT3G60590	PO:0000230;inflorescence meristem;S|PO:0008019;leaf lamina base;S|PO:0020100;hypocotyl;S|PO:0000084;sperm cell;S|PO:0020030;cotyledon;S|PO:0009052;pedicel;S|PO:0000013;cauline leaf;S|PO:0009009;embryo;S|PO:0000037;shoot apex;S|PO:0009046;flower;S|PO:0020091;male gametophyte;S|PO:0009006;shoot;S|PO:0020038;petiole;S|PO:0009029;stamen;S|PO:0009032;petal;S|PO:0020137;leaf apex;S|PO:0009010;seed;S|PO…
232	VIT_15s0048g00250	-	chr15_14376143_14380216	Transposable elements viral and plasmid proteins	Retrovirus Pol polyprotein	-	0
233	VIT_15s0048g00260	-	chr15_14381424_14385435	Transposable elements viral and plasmid proteins	Transposon protein Ac/Ds sub-class	-	0
234	VIT_15s0048g00290	GSVIVT01027678001	chr15_14422823_14423329	No hit	No hit	-	0
235	VIT_15s0048g00310	GSVIVT01027677001	chr15_14440167_14447252	Unknown	Unknown protein	AT2G45320	PO:0000230;inflorescence meristem;S|PO:0008019;leaf lamina base;S|PO:0020100;hypocotyl;S|PO:0009052;pedicel;S|PO:0000013;cauline leaf;S|PO:0009046;flower;S|PO:0000037;shoot apex;S|PO:0009009;embryo;S|PO:0020091;male gametophyte;S|PO:0009006;shoot;S|PO:0020038;petiole;S|PO:0009029;stamen;S|PO:0009032;petal;S|PO:0009010;seed;S|PO:0009031;sepal;S|PO:0009030;carpel;S|PO:0009047;stem;S|PO:0009005;root…
236	VIT_15s0048g00430	GSVIVT01027661001	chr15_14543328_14546907	Unclear	Nitroreductase	AT1G02020	PO:0000230;inflorescence meristem;S|PO:0008019;leaf lamina base;S|PO:0020100;hypocotyl;S|PO:0000084;sperm cell;S|PO:0020030;cotyledon;S|PO:0009052;pedicel;S|PO:0000013;cauline leaf;S|PO:0009009;embryo;S|PO:0000037;shoot apex;S|PO:0009046;flower;S|PO:0020091;male gametophyte;S|PO:0009006;shoot;S|PO:0020038;petiole;S|PO:0009029;stamen;S|PO:0009032;petal;S|PO:0020137;leaf apex;S|PO:0009010;seed;S|PO…
237	VIT_15s0048g00440	GSVIVT01027660001	chr15_14547539_14550802	Unknown	Unknown protein	AT3G56830	PO:0000230;inflorescence meristem;S|PO:0008019;leaf lamina base;S|PO:0020100;hypocotyl;S|PO:0020030;cotyledon;S|PO:0009052;pedicel;S|PO:0000013;cauline leaf;S|PO:0009009;embryo;S|PO:0009046;flower;S|PO:0000037;shoot apex;S|PO:0020091;male gametophyte;S|PO:0009006;shoot;S|PO:0020038;petiole;S|PO:0009029;stamen;S|PO:0009032;petal;S|PO:0009031;sepal;S|PO:0009010;seed;S|PO:0020137;leaf apex;S|PO:0009…
238	VIT_15s0048g00450	-	chr15_14551368_14554579	No hit	No hit	-	0
239	VIT_15s0048g00460	GSVIVT01027659001 GSVIVT01027658001	chr15_14555715_14559865	Unknown	Unknown protein	AT2G45260	PO:0000005;cultured cell;S
240	VIT_15s0048g00570	GSVIVT01027646001	chr15_14685348_14688668	No hit	No hit	-	0
241	VIT_15s0048g00610	GSVIVT01027642001	chr15_14760036_14760500	Unknown	Unknown	-	PO:0000230;inflorescence meristem;S|PO:0008019;leaf lamina base;S|PO:0020100;hypocotyl;S|PO:0020030;cotyledon;S|PO:0009052;pedicel;S|PO:0000013;cauline leaf;S|PO:0009009;embryo;S|PO:0009046;flower;S|PO:0000037;shoot apex;S|PO:0020091;male gametophyte;S|PO:0009006;shoot;S|PO:0020038;petiole;S|PO:0009029;stamen;S|PO:0009032;petal;S|PO:0009031;sepal;S|PO:0009010;seed;S|PO:0020137;leaf apex;S|PO:0009…
242	VIT_15s0048g00620	GSVIVT01027642001	chr15_14766662_14767047	No hit	No hit	-	PO:0000230;inflorescence meristem;S|PO:0008019;leaf lamina base;S|PO:0020100;hypocotyl;S|PO:0020030;cotyledon;S|PO:0009052;pedicel;S|PO:0000013;cauline leaf;S|PO:0009009;embryo;S|PO:0009046;flower;S|PO:0000037;shoot apex;S|PO:0020091;male gametophyte;S|PO:0009006;shoot;S|PO:0020038;petiole;S|PO:0009029;stamen;S|PO:0009032;petal;S|PO:0009031;sepal;S|PO:0009010;seed;S|PO:0020137;leaf apex;S|PO:0009…
243	VIT_15s0048g00650	GSVIVT01027639001	chr15_14772969_14778059	Unknown	Unknown protein	AT3G60660	PO:0020038;petiole;S|PO:0009032;petal;S|PO:0008019;leaf lamina base;S|PO:0020100;hypocotyl;S|PO:0009010;seed;S|PO:0020137;leaf apex;S|PO:0009031;sepal;S|PO:0009052;pedicel;S|PO:0000013;cauline leaf;S|PO:0009009;embryo;S|PO:0009046;flower;S|PO:0009005;root;S|PO:0000037;shoot apex;S|PO:0008034;leaf whorl;S|PO:0009025;leaf;S|PO:0007115;LP.04 four leaves visible;G|PO:0001081;F mature embryo stage;G|P…
244	VIT_15s0048g00700	GSVIVT01027632001	chr15_14837974_14838725	Unknown	Unknown protein	AT2G45360	PO:0000230;inflorescence meristem;S|PO:0000084;sperm cell;S|PO:0020100;hypocotyl;S|PO:0020030;cotyledon;S|PO:0000013;cauline leaf;S|PO:0009046;flower;S|PO:0020091;male gametophyte;S|PO:0009032;petal;S|PO:0009029;stamen;S|PO:0006345;pollen tube;S|PO:0009031;sepal;S|PO:0020137;leaf apex;S|PO:0009030;carpel;S|PO:0009047;stem;S|PO:0009005;root;S|PO:0008034;leaf whorl;S|PO:0009025;leaf;S|PO:0001017;M …
245	VIT_15s0048g00740	GSVIVT01027629001	chr15_14895054_14896036	No hit	No hit	-	0
246	VIT_15s0048g00760	-	chr15_14909151_14910207	Transposable elements viral and plasmid proteins	Retrovirus Pol polyprotein	-	0
247	VIT_15s0048g00770	GSVIVT01027626001	chr15_14918249_14936058	Unknown	Kinesin motor KHC	AT1G01950	PO:0000230;inflorescence meristem;S|PO:0008019;leaf lamina base;S|PO:0000084;sperm cell;S|PO:0020100;hypocotyl;S|PO:0020030;cotyledon;S|PO:0000256;root hair;S|PO:0000282;trichome;S|PO:0009052;pedicel;S|PO:0002000;stomatal complex;S|PO:0000013;cauline leaf;S|PO:0009009;embryo;S|PO:0009046;flower;S|PO:0000037;shoot apex;S|PO:0020091;male gametophyte;S|PO:0009006;shoot;S|PO:0020038;petiole;S|PO:0009…
248	VIT_15s0048g00780	GSVIVT01027625001	chr15_14938351_14940716	Unknown	AT-hook DNA-binding protein	AT4G22810	PO:0009010;seed;S|PO:0009009;embryo;S|PO:0000037;shoot apex;S|PO:0020100;hypocotyl;S|PO:0009005;root;S|PO:0009046;flower;S|PO:0004507;D bilateral stage;G|PO:0001078;E expanded cotyledon stage;G|PO:0007611;petal differentiation and expansion stage;G
249	VIT_15s0048g00850	GSVIVT01027619001	chr15_14999607_15021165	Unknown	Unknown protein	AT3G60850	PO:0000230;inflorescence meristem;S|PO:0008019;leaf lamina base;S|PO:0020100;hypocotyl;S|PO:0000084;sperm cell;S|PO:0000005;cultured cell;S|PO:0009052;pedicel;S|PO:0000013;cauline leaf;S|PO:0009009;embryo;S|PO:0000037;shoot apex;S|PO:0009046;flower;S|PO:0020091;male gametophyte;S|PO:0009006;shoot;S|PO:0009029;stamen;S|PO:0009032;petal;S|PO:0009031;sepal;S|PO:0009010;seed;S|PO:0020137;leaf apex;S|…
250	VIT_15s0048g00880	-	chr15_15045074_15045668	No hit	No hit	-	0
251	VIT_15s0048g00890	GSVIVT01027615001	chr15_15048074_15051214	Unclear	Cornichon family	AT1G12390	PO:0000230;inflorescence meristem;S|PO:0008019;leaf lamina base;S|PO:0020100;hypocotyl;S|PO:0000084;sperm cell;S|PO:0020030;cotyledon;S|PO:0009052;pedicel;S|PO:0000013;cauline leaf;S|PO:0009009;embryo;S|PO:0000037;shoot apex;S|PO:0009046;flower;S|PO:0009006;shoot;S|PO:0020091;male gametophyte;S|PO:0020038;petiole;S|PO:0009029;stamen;S|PO:0009032;petal;S|PO:0006345;pollen tube;S|PO:0020137;leaf ap…
252	VIT_15s0048g00910	GSVIVT01027612001	chr15_15058610_15060591	Unknown	Unknown protein	AT3G60810	PO:0000230;inflorescence meristem;S|PO:0008019;leaf lamina base;S|PO:0020100;hypocotyl;S|PO:0020030;cotyledon;S|PO:0009052;pedicel;S|PO:0000013;cauline leaf;S|PO:0009009;embryo;S|PO:0009046;flower;S|PO:0000037;shoot apex;S|PO:0020091;male gametophyte;S|PO:0009006;shoot;S|PO:0020038;petiole;S|PO:0009029;stamen;S|PO:0009032;petal;S|PO:0009031;sepal;S|PO:0009010;seed;S|PO:0020137;leaf apex;S|PO:0009…
253	VIT_15s0048g00920	GSVIVT01027611001	chr15_15060937_15061701	No hit	No hit	-	0
254	VIT_15s0048g00960	GSVIVT01027606001	chr15_15092641_15102602	Unclear	Transducin protein	AT4G00090	PO:0005052;callus;S|PO:0000230;inflorescence meristem;S|PO:0008019;leaf lamina base;S|PO:0020100;hypocotyl;S|PO:0020030;cotyledon;S|PO:0009052;pedicel;S|PO:0000013;cauline leaf;S|PO:0009009;embryo;S|PO:0000037;shoot apex;S|PO:0009046;flower;S|PO:0020091;male gametophyte;S|PO:0009006;shoot;S|PO:0020038;petiole;S|PO:0009029;stamen;S|PO:0009032;petal;S|PO:0020137;leaf apex;S|PO:0009010;seed;S|PO:000…
255	VIT_15s0048g01020	-	chr15_15149631_15151098	Transposable elements viral and plasmid proteins	Retrovirus Pol polyprotein	-	0
256	VIT_15s0048g01030	-	chr15_15151335_15152231	Transposable elements viral and plasmid proteins	Retrovirus Pol polyprotein	-	0
257	VIT_15s0048g01050	GSVIVT01027598001	chr15_15171973_15174184	Unknown	Unknown	-	0
258	VIT_15s0048g01080	-	chr15_15203473_15204045	Unknown	Unknown	-	PO:0000230;inflorescence meristem;S|PO:0009029;stamen;S|PO:0009032;petal;S|PO:0008019;leaf lamina base;S|PO:0000084;sperm cell;S|PO:0009031;sepal;S|PO:0009047;stem;S|PO:0009052;pedicel;S|PO:0000013;cauline leaf;S|PO:0009046;flower;S|PO:0009005;root;S|PO:0000037;shoot apex;S|PO:0008034;leaf whorl;S|PO:0009025;leaf;S|PO:0020091;male gametophyte;S|PO:0007115;LP.04 four leaves visible;G|PO:0007098;LP…
259	VIT_15s0048g01190	-	chr15_15316571_15318969	Transposable elements viral and plasmid proteins	Copia protein	-	0
260	VIT_15s0048g01280	GSVIVT01027576001	chr15_15432479_15432618	No hit	No hit	AT2G45640	0
261	VIT_15s0048g01310	GSVIVT01027573001	chr15_15448057_15451670	No hit	No hit	-	0
262	VIT_15s0048g01340	GSVIVT01027570001	chr15_15466657_15476736	Unknown	Nucleotidyltransferase	AT2G45620	PO:0000230;inflorescence meristem;S|PO:0008019;leaf lamina base;S|PO:0020100;hypocotyl;S|PO:0000084;sperm cell;S|PO:0020030;cotyledon;S|PO:0009052;pedicel;S|PO:0000013;cauline leaf;S|PO:0009009;embryo;S|PO:0000037;shoot apex;S|PO:0009046;flower;S|PO:0020091;male gametophyte;S|PO:0009006;shoot;S|PO:0020038;petiole;S|PO:0009029;stamen;S|PO:0009032;petal;S|PO:0020137;leaf apex;S|PO:0009010;seed;S|PO…
263	VIT_15s0048g01360	-	chr15_15498580_15500021	Transposable elements viral and plasmid proteins	Copia protein	-	0
264	VIT_15s0048g01370	-	chr15_15505526_15512726	Transposable elements viral and plasmid proteins	Retrovirus Pol polyprotein	-	PO:0000230;inflorescence meristem;S|PO:0008019;leaf lamina base;S|PO:0020100;hypocotyl;S|PO:0020030;cotyledon;S|PO:0009052;pedicel;S|PO:0000013;cauline leaf;S|PO:0009046;flower;S|PO:0000037;shoot apex;S|PO:0009009;embryo;S|PO:0020091;male gametophyte;S|PO:0009006;shoot;S|PO:0009029;stamen;S|PO:0009032;petal;S|PO:0006345;pollen tube;S|PO:0000293;guard cell;S|PO:0009010;seed;S|PO:0009031;sepal;S|PO…
265	VIT_15s0048g01380	GSVIVT01027567001	chr15_15513258_15513691	No hit	No hit	-	0
266	VIT_15s0048g01450	GSVIVT01027559001	chr15_15582333_15582997	No hit	No hit	-	0
267	VIT_15s0048g01460	GSVIVT01027559001	chr15_15591664_15591909	No hit	No hit	-	0
268	VIT_15s0048g01510	-	chr15_15647284_15647979	Transposable elements viral and plasmid proteins	Retrovirus Pol polyprotein	-	0
269	VIT_15s0048g01520	-	chr15_15654893_15683871	Transposable elements viral and plasmid proteins	Retrovirus Pol polyprotein	-	PO:0008019;leaf lamina base;S|PO:0020030;cotyledon;S|PO:0000013;cauline leaf;S|PO:0000037;shoot apex;S|PO:0009009;embryo;S|PO:0009046;flower;S|PO:0020091;male gametophyte;S|PO:0009006;shoot;S|PO:0009032;petal;S|PO:0009029;stamen;S|PO:0020038;petiole;S|PO:0009031;sepal;S|PO:0020137;leaf apex;S|PO:0009030;carpel;S|PO:0009047;stem;S|PO:0009005;root;S|PO:0008034;leaf whorl;S|PO:0009025;leaf;S|PO:0007…
270	VIT_15s0048g01560	-	chr15_15701205_15702365	Transposable elements viral and plasmid proteins	Copia protein	-	0
271	VIT_15s0048g01580	-	chr15_15721224_15722208	Transposable elements viral and plasmid proteins	Retrovirus Pol polyprotein	-	0
272	VIT_15s0048g01630	-	chr15_15788790_15789683	No hit	No hit	-	0
273	VIT_15s0048g01640	-	chr15_15791895_15792816	No hit	No hit	-	0
274	VIT_15s0048g01650	GSVIVT01027547001	chr15_15795757_15857112	Unknown	WD-40 repeat family protein / beige-related	AT2G45540	PO:0000230;inflorescence meristem;S|PO:0008019;leaf lamina base;S|PO:0020100;hypocotyl;S|PO:0000084;sperm cell;S|PO:0020030;cotyledon;S|PO:0000005;cultured cell;S|PO:0009052;pedicel;S|PO:0000013;cauline leaf;S|PO:0009009;embryo;S|PO:0000037;shoot apex;S|PO:0009046;flower;S|PO:0020091;male gametophyte;S|PO:0009006;shoot;S|PO:0020038;petiole;S|PO:0009029;stamen;S|PO:0009032;petal;S|PO:0000293;guard…
275	VIT_15s0048g01660	GSVIVT01027546001	chr15_15859833_15863061	Unknown	Unknown protein	AT2G45520	PO:0000230;inflorescence meristem;S|PO:0008019;leaf lamina base;S|PO:0020100;hypocotyl;S|PO:0020030;cotyledon;S|PO:0000005;cultured cell;S|PO:0009052;pedicel;S|PO:0000013;cauline leaf;S|PO:0009009;embryo;S|PO:0000037;shoot apex;S|PO:0009046;flower;S|PO:0020091;male gametophyte;S|PO:0009006;shoot;S|PO:0020038;petiole;S|PO:0009029;stamen;S|PO:0009032;petal;S|PO:0006345;pollen tube;S|PO:0020137;leaf…
276	VIT_15s0048g01760	GSVIVT01027532001	chr15_15953148_15959209	Unknown	Unknown protein	AT1G01930	PO:0000230;inflorescence meristem;S|PO:0008019;leaf lamina base;S|PO:0020100;hypocotyl;S|PO:0000084;sperm cell;S|PO:0020030;cotyledon;S|PO:0009052;pedicel;S|PO:0000013;cauline leaf;S|PO:0009009;embryo;S|PO:0000037;shoot apex;S|PO:0009046;flower;S|PO:0020091;male gametophyte;S|PO:0009006;shoot;S|PO:0020038;petiole;S|PO:0009029;stamen;S|PO:0009032;petal;S|PO:0006345;pollen tube;S|PO:0009010;seed;S|…
277	VIT_15s0048g01770	GSVIVT01027531001	chr15_15959607_15961221	Unknown	Unknown	-	PO:0000230;inflorescence meristem;S|PO:0008019;leaf lamina base;S|PO:0020100;hypocotyl;S|PO:0000084;sperm cell;S|PO:0020030;cotyledon;S|PO:0009052;pedicel;S|PO:0000013;cauline leaf;S|PO:0009009;embryo;S|PO:0000037;shoot apex;S|PO:0009046;flower;S|PO:0020091;male gametophyte;S|PO:0009006;shoot;S|PO:0020038;petiole;S|PO:0009029;stamen;S|PO:0009032;petal;S|PO:0006345;pollen tube;S|PO:0009010;seed;S|…
278	VIT_15s0048g01800	GSVIVT01027528001	chr15_15970455_15971325	Unknown	Unknown	-	PO:0020038;petiole;S|PO:0008019;leaf lamina base;S|PO:0009010;seed;S|PO:0009031;sepal;S|PO:0009030;carpel;S|PO:0009052;pedicel;S|PO:0009009;embryo;S|PO:0000037;shoot apex;S|PO:0009046;flower;S|PO:0008034;leaf whorl;S|PO:0009025;leaf;S|PO:0009006;shoot;S|PO:0007115;LP.04 four leaves visible;G|PO:0001081;F mature embryo stage;G|PO:0004507;D bilateral stage;G|PO:0001185;C globular stage;G|PO:0007616…
279	VIT_15s0048g01860	GSVIVT01027522001	chr15_15997583_16002415	No hit	No hit	-	0
280	VIT_15s0048g01880	GSVIVT01027519001	chr15_16013630_16015423	Unknown	Armadillo/beta-catenin repeat	AT2G45720	PO:0000230;inflorescence meristem;S|PO:0008019;leaf lamina base;S|PO:0020100;hypocotyl;S|PO:0020030;cotyledon;S|PO:0009052;pedicel;S|PO:0000013;cauline leaf;S|PO:0009009;embryo;S|PO:0009046;flower;S|PO:0000037;shoot apex;S|PO:0020091;male gametophyte;S|PO:0009006;shoot;S|PO:0020038;petiole;S|PO:0009029;stamen;S|PO:0009032;petal;S|PO:0009031;sepal;S|PO:0009010;seed;S|PO:0020137;leaf apex;S|PO:0009…
281	VIT_15s0048g01900	-	chr15_16030366_16030938	Unknown	Unknown protein	-	0
282	VIT_15s0048g01910	-	chr15_16030939_16031314	Unknown	Unknown protein	-	0
283	VIT_15s0048g01930	GSVIVT01027514001	chr15_16042025_16045313	Unclassified	ATPP2-A13	AT3G61060	PO:0000230;inflorescence meristem;S|PO:0008019;leaf lamina base;S|PO:0020100;hypocotyl;S|PO:0000084;sperm cell;S|PO:0020030;cotyledon;S|PO:0009052;pedicel;S|PO:0000013;cauline leaf;S|PO:0009009;embryo;S|PO:0000037;shoot apex;S|PO:0009046;flower;S|PO:0020091;male gametophyte;S|PO:0009006;shoot;S|PO:0020038;petiole;S|PO:0009029;stamen;S|PO:0009032;petal;S|PO:0006345;pollen tube;S|PO:0020137;leaf ap…
284	VIT_15s0048g01940	GSVIVT01027513001	chr15_16064252_16067916	Unclear	Generic methyltransferase	AT4G00750	PO:0000230;inflorescence meristem;S|PO:0008019;leaf lamina base;S|PO:0020100;hypocotyl;S|PO:0000084;sperm cell;S|PO:0020030;cotyledon;S|PO:0009052;pedicel;S|PO:0000013;cauline leaf;S|PO:0009009;embryo;S|PO:0000037;shoot apex;S|PO:0009046;flower;S|PO:0020091;male gametophyte;S|PO:0009006;shoot;S|PO:0020038;petiole;S|PO:0009029;stamen;S|PO:0009032;petal;S|PO:0006345;pollen tube;S|PO:0000293;guard c…
285	VIT_15s0048g02040	GSVIVT01027502001	chr15_16172663_16173612	No hit	No hit	-	0
286	VIT_15s0048g02050	GSVIVT01027500001	chr15_16177760_16179912	Unknown	Hydrolase, alpha/beta fold family protein, expressed	AT2G36290	PO:0005052;callus;S|PO:0000230;inflorescence meristem;S|PO:0008019;leaf lamina base;S|PO:0000084;sperm cell;S|PO:0020100;hypocotyl;S|PO:0020030;cotyledon;S|PO:0009052;pedicel;S|PO:0000013;cauline leaf;S|PO:0009009;embryo;S|PO:0000037;shoot apex;S|PO:0009046;flower;S|PO:0009006;shoot;S|PO:0020091;male gametophyte;S|PO:0009032;petal;S|PO:0020038;petiole;S|PO:0009029;stamen;S|PO:0006345;pollen tube;…
287	VIT_15s0048g02060	GSVIVT01027499001	chr15_16182891_16185511	Unknown	Hydrolase, alpha/beta fold	AT2G36290	PO:0005052;callus;S|PO:0000230;inflorescence meristem;S|PO:0008019;leaf lamina base;S|PO:0000084;sperm cell;S|PO:0020100;hypocotyl;S|PO:0020030;cotyledon;S|PO:0009052;pedicel;S|PO:0000013;cauline leaf;S|PO:0009009;embryo;S|PO:0000037;shoot apex;S|PO:0009046;flower;S|PO:0009006;shoot;S|PO:0020091;male gametophyte;S|PO:0009032;petal;S|PO:0020038;petiole;S|PO:0009029;stamen;S|PO:0000293;guard cell;S…
288	VIT_15s0048g02090	GSVIVT01027496001	chr15_16209879_16212551	Unclear	Thioesterase family	AT3G61200	PO:0000230;inflorescence meristem;S|PO:0008019;leaf lamina base;S|PO:0020100;hypocotyl;S|PO:0000084;sperm cell;S|PO:0020030;cotyledon;S|PO:0009052;pedicel;S|PO:0000013;cauline leaf;S|PO:0009009;embryo;S|PO:0000037;shoot apex;S|PO:0009046;flower;S|PO:0020091;male gametophyte;S|PO:0009006;shoot;S|PO:0020038;petiole;S|PO:0009029;stamen;S|PO:0009032;petal;S|PO:0006345;pollen tube;S|PO:0009010;seed;S|…
289	VIT_15s0048g02100	GSVIVT01027495001	chr15_16213792_16216676	Unclear	Thioesterase family	AT3G61200	PO:0000230;inflorescence meristem;S|PO:0008019;leaf lamina base;S|PO:0020100;hypocotyl;S|PO:0000084;sperm cell;S|PO:0020030;cotyledon;S|PO:0009052;pedicel;S|PO:0000013;cauline leaf;S|PO:0009009;embryo;S|PO:0000037;shoot apex;S|PO:0009046;flower;S|PO:0020091;male gametophyte;S|PO:0009006;shoot;S|PO:0020038;petiole;S|PO:0009029;stamen;S|PO:0009032;petal;S|PO:0006345;pollen tube;S|PO:0009010;seed;S|…
290	VIT_15s0048g02110	GSVIVT01027494001	chr15_16216677_16220655	Unclear	Thioesterase family	AT3G61200	PO:0000230;inflorescence meristem;S|PO:0008019;leaf lamina base;S|PO:0020100;hypocotyl;S|PO:0000084;sperm cell;S|PO:0020030;cotyledon;S|PO:0009052;pedicel;S|PO:0000013;cauline leaf;S|PO:0009009;embryo;S|PO:0000037;shoot apex;S|PO:0009046;flower;S|PO:0020091;male gametophyte;S|PO:0009006;shoot;S|PO:0020038;petiole;S|PO:0009029;stamen;S|PO:0009032;petal;S|PO:0006345;pollen tube;S|PO:0009010;seed;S|…
291	VIT_15s0048g02130	GSVIVT01027492001	chr15_16252689_16266370	No hit	No hit	-	0
292	VIT_15s0048g02160	-	chr15_16362876_16369895	Transposable elements viral and plasmid proteins	Retrovirus Pol polyprotein	-	0
293	VIT_15s0048g02170	-	chr15_16370157_16370675	Transposable elements viral and plasmid proteins	Copia protein	-	0
294	VIT_15s0048g02180	GSVIVT01027488001	chr15_16372107_16399920	Unknown	Unknown protein	AT2G46915	PO:0006345;pollen tube;S|PO:0020091;male gametophyte;S|PO:0001017;M germinated pollen stage;G|PO:0001016;L mature pollen stage;G
295	VIT_15s0048g02210	GSVIVT01027485001	chr15_16412418_16417685	Unknown	Unknown protein	AT2G46900	PO:0000230;inflorescence meristem;S|PO:0008019;leaf lamina base;S|PO:0020100;hypocotyl;S|PO:0000084;sperm cell;S|PO:0020030;cotyledon;S|PO:0009052;pedicel;S|PO:0000013;cauline leaf;S|PO:0009009;embryo;S|PO:0000037;shoot apex;S|PO:0009046;flower;S|PO:0020091;male gametophyte;S|PO:0009006;shoot;S|PO:0020038;petiole;S|PO:0009029;stamen;S|PO:0009032;petal;S|PO:0006345;pollen tube;S|PO:0009010;seed;S|…

## Sheet: Table S5
	Supplementary Table S5. Annotation for genes from the QTL interval on chromosome 18 (10,665,387-13,879,246)
	Grapegen unique ID	12Xv0 ID	Chromosome position 12X	Functional category	Annotation	Best Arabidopsis match	Plant Ontology
1	VIT_18s0001g12470	GSVIVT01009708001 GSVIVT01009709001	chr18_10663515_10668547	Response to stimulus	Dehydration-responsive protein	AT1G19430	PO:0000230;inflorescence meristem;S|PO:0008019;leaf lamina base;S|PO:0000084;sperm cell;S|PO:0020100;hypocotyl;S|PO:0020030;cotyledon;S|PO:0009052;pedicel;S|PO:0000013;cauline leaf;S|PO:0009009;embryo;S|PO:0009046;flower;S|PO:0000037;shoot apex;S|PO:0020091;male gametophyte;S|PO:0009006;shoot;S|PO:0020038;petiole;S|PO:0009029;stamen;S|PO:0009032;petal;S|PO:0006345;pollen tube;S|PO:0000293;guard c…
2	VIT_18s0001g12480	GSVIVT01009710001	chr18_10670045_10675852	Transport	Metal transporter CNNM4 (Cyclin-M4)	AT1G47330	PO:0000230;inflorescence meristem;S|PO:0008019;leaf lamina base;S|PO:0000084;sperm cell;S|PO:0020100;hypocotyl;S|PO:0020030;cotyledon;S|PO:0009052;pedicel;S|PO:0000013;cauline leaf;S|PO:0009009;embryo;S|PO:0009046;flower;S|PO:0000037;shoot apex;S|PO:0020091;male gametophyte;S|PO:0009006;shoot;S|PO:0020038;petiole;S|PO:0009029;stamen;S|PO:0009032;petal;S|PO:0009031;sepal;S|PO:0009010;seed;S|PO:002…
3	VIT_18s0001g12510	GSVIVT01009713001	chr18_10686816_10697439	Metabolism	5' nucleotidase	AT1G75210	PO:0000230;inflorescence meristem;S|PO:0008019;leaf lamina base;S|PO:0020100;hypocotyl;S|PO:0000084;sperm cell;S|PO:0020030;cotyledon;S|PO:0009052;pedicel;S|PO:0000013;cauline leaf;S|PO:0009009;embryo;S|PO:0000037;shoot apex;S|PO:0009046;flower;S|PO:0020091;male gametophyte;S|PO:0009006;shoot;S|PO:0020038;petiole;S|PO:0009029;stamen;S|PO:0009032;petal;S|PO:0020137;leaf apex;S|PO:0009010;seed;S|PO…
4	VIT_18s0001g12540	GSVIVT01009717001	chr18_10724350_10746129	Cellular process	Maf, septum formation protein	AT5G42770	PO:0020038;petiole;S|PO:0009032;petal;S|PO:0008019;leaf lamina base;S|PO:0009010;seed;S|PO:0009031;sepal;S|PO:0009030;carpel;S|PO:0009052;pedicel;S|PO:0009009;embryo;S|PO:0009046;flower;S|PO:0009005;root;S|PO:0000037;shoot apex;S|PO:0008034;leaf whorl;S|PO:0009006;shoot;S|PO:0020091;male gametophyte;S|PO:0009025;leaf;S|PO:0007115;LP.04 four leaves visible;G|PO:0001081;F mature embryo stage;G|PO:0…
5	VIT_18s0001g12550	GSVIVT01009718001	chr18_10749869_10751576	Metabolism	Beta-ketoacyl-CoA synthase	AT1G19440	PO:0000230;inflorescence meristem;S|PO:0008019;leaf lamina base;S|PO:0000084;sperm cell;S|PO:0020100;hypocotyl;S|PO:0020030;cotyledon;S|PO:0009052;pedicel;S|PO:0000013;cauline leaf;S|PO:0020148;shoot apical meristem;S|PO:0009009;embryo;S|PO:0009046;flower;S|PO:0000037;shoot apex;S|PO:0020091;male gametophyte;S|PO:0009006;shoot;S|PO:0009001;fruit;S|PO:0020038;petiole;S|PO:0009029;stamen;S|PO:00090…
6	VIT_18s0001g12560	GSVIVT01009719001	chr18_10756962_10762448	Transport	Sugar transporter ERD6-like 6	AT1G75220	PO:0000230;inflorescence meristem;S|PO:0008019;leaf lamina base;S|PO:0020100;hypocotyl;S|PO:0000084;sperm cell;S|PO:0020030;cotyledon;S|PO:0000005;cultured cell;S|PO:0009052;pedicel;S|PO:0000013;cauline leaf;S|PO:0009009;embryo;S|PO:0000037;shoot apex;S|PO:0009046;flower;S|PO:0020091;male gametophyte;S|PO:0009006;shoot;S|PO:0020038;petiole;S|PO:0009029;stamen;S|PO:0009032;petal;S|PO:0006345;polle…
7	VIT_18s0001g12570	GSVIVT01009720001	chr18_10766960_10780434	Metabolism	DNA-3-methyladenine glycosylase 1	-	PO:0000230;inflorescence meristem;S|PO:0008019;leaf lamina base;S|PO:0000084;sperm cell;S|PO:0020100;hypocotyl;S|PO:0020030;cotyledon;S|PO:0009052;pedicel;S|PO:0000013;cauline leaf;S|PO:0009009;embryo;S|PO:0009046;flower;S|PO:0000037;shoot apex;S|PO:0020091;male gametophyte;S|PO:0009006;shoot;S|PO:0020038;petiole;S|PO:0009029;stamen;S|PO:0009032;petal;S|PO:0009031;sepal;S|PO:0009010;seed;S|PO:002…
8	VIT_18s0001g12580	GSVIVT01009721001	chr18_10783056_10784230	Regulation	Zinc finger homeobox 33	AT4G24660	PO:0008019;leaf lamina base;S|PO:0020100;hypocotyl;S|PO:0009052;pedicel;S|PO:0000013;cauline leaf;S|PO:0009046;flower;S|PO:0009009;embryo;S|PO:0000037;shoot apex;S|PO:0020091;male gametophyte;S|PO:0009006;shoot;S|PO:0020038;petiole;S|PO:0009029;stamen;S|PO:0009032;petal;S|PO:0000293;guard cell;S|PO:0009010;seed;S|PO:0020137;leaf apex;S|PO:0009031;sepal;S|PO:0009030;carpel;S|PO:0009015;vascular ti…
9	VIT_18s0001g12610	GSVIVT01009723001	chr18_10790010_10791984	Development	Radialis-like protein 6	AT4G39250	PO:0000230;inflorescence meristem;S|PO:0008019;leaf lamina base;S|PO:0020100;hypocotyl;S|PO:0020030;cotyledon;S|PO:0009052;pedicel;S|PO:0000013;cauline leaf;S|PO:0009009;embryo;S|PO:0000037;shoot apex;S|PO:0009046;flower;S|PO:0009006;shoot;S|PO:0009032;petal;S|PO:0009029;stamen;S|PO:0020038;petiole;S|PO:0006345;pollen tube;S|PO:0020137;leaf apex;S|PO:0009010;seed;S|PO:0009031;sepal;S|PO:0009030;c…
10	VIT_18s0001g12660	GSVIVT01009728001	chr18_10828053_10830740	Regulation	TUBBY like protein 6 TLP6	AT1G47270	PO:0000230;inflorescence meristem;S|PO:0008019;leaf lamina base;S|PO:0020100;hypocotyl;S|PO:0000084;sperm cell;S|PO:0020030;cotyledon;S|PO:0009052;pedicel;S|PO:0000013;cauline leaf;S|PO:0009009;embryo;S|PO:0000037;shoot apex;S|PO:0009046;flower;S|PO:0020091;male gametophyte;S|PO:0009006;shoot;S|PO:0020038;petiole;S|PO:0009029;stamen;S|PO:0009032;petal;S|PO:0006345;pollen tube;S|PO:0009010;seed;S|…
11	VIT_18s0001g12670	GSVIVT01009729001	chr18_10831633_10837616	Cellular process	Pectinesterase family	AT2G21610	PO:0008019;leaf lamina base;S|PO:0020100;hypocotyl;S|PO:0004724;hypocotyl-root junction;S|PO:0009052;pedicel;S|PO:0000013;cauline leaf;S|PO:0009046;flower;S|PO:0000037;shoot apex;S|PO:0009009;embryo;S|PO:0009006;shoot;S|PO:0020091;male gametophyte;S|PO:0020038;petiole;S|PO:0009029;stamen;S|PO:0009032;petal;S|PO:0000293;guard cell;S|PO:0020137;leaf apex;S|PO:0009010;seed;S|PO:0009031;sepal;S|PO:00…
12	VIT_18s0001g12690	GSVIVT01009731001	chr18_10844451_10845908	Metabolism	Isoflavone reductase protein 4	AT1G75280	PO:0000230;inflorescence meristem;S|PO:0008019;leaf lamina base;S|PO:0000084;sperm cell;S|PO:0020100;hypocotyl;S|PO:0020030;cotyledon;S|PO:0000005;cultured cell;S|PO:0009052;pedicel;S|PO:0000013;cauline leaf;S|PO:0009046;flower;S|PO:0000037;shoot apex;S|PO:0009009;embryo;S|PO:0009006;shoot;S|PO:0009001;fruit;S|PO:0020091;male gametophyte;S|PO:0020038;petiole;S|PO:0009029;stamen;S|PO:0009032;petal…
13	VIT_18s0001g12720	GSVIVT01009734001	chr18_10849369_10854738	Transport	Endoplasmatic reticulum retrieval protein 1B	AT2G21600	PO:0005052;callus;S|PO:0000230;inflorescence meristem;S|PO:0008019;leaf lamina base;S|PO:0020100;hypocotyl;S|PO:0000084;sperm cell;S|PO:0020030;cotyledon;S|PO:0009052;pedicel;S|PO:0000013;cauline leaf;S|PO:0009009;embryo;S|PO:0000037;shoot apex;S|PO:0009046;flower;S|PO:0020091;male gametophyte;S|PO:0009006;shoot;S|PO:0020038;petiole;S|PO:0009029;stamen;S|PO:0009032;petal;S|PO:0006345;pollen tube;…
14	VIT_18s0001g12730	GSVIVT01009735001	chr18_10857855_10863370	Metabolism	Carbonate dehydratase	AT1G19580	PO:0005052;callus;S|PO:0000230;inflorescence meristem;S|PO:0008019;leaf lamina base;S|PO:0000084;sperm cell;S|PO:0020100;hypocotyl;S|PO:0020030;cotyledon;S|PO:0000005;cultured cell;S|PO:0009052;pedicel;S|PO:0000013;cauline leaf;S|PO:0009009;embryo;S|PO:0009046;flower;S|PO:0000037;shoot apex;S|PO:0009001;fruit;S|PO:0020091;male gametophyte;S|PO:0009006;shoot;S|PO:0020038;petiole;S|PO:0009029;stame…
15	VIT_18s0001g12750	GSVIVT01009736001	chr18_10869741_10873490	Metabolism	Carbohydrate kinase	AT1G19600	PO:0000230;inflorescence meristem;S|PO:0008019;leaf lamina base;S|PO:0020100;hypocotyl;S|PO:0020030;cotyledon;S|PO:0009052;pedicel;S|PO:0000013;cauline leaf;S|PO:0009009;embryo;S|PO:0009046;flower;S|PO:0000037;shoot apex;S|PO:0009006;shoot;S|PO:0020038;petiole;S|PO:0009029;stamen;S|PO:0009032;petal;S|PO:0009010;seed;S|PO:0020137;leaf apex;S|PO:0009031;sepal;S|PO:0009030;carpel;S|PO:0009047;stem;S…
16	VIT_18s0001g12760	GSVIVT01009737001	chr18_10874439_10879285	Metabolism	Proteasome 20S alpha subunit F2 (PAF2) (PRC2B) (PRS1)	AT1G47250	PO:0000230;inflorescence meristem;S|PO:0008019;leaf lamina base;S|PO:0000084;sperm cell;S|PO:0020100;hypocotyl;S|PO:0020030;cotyledon;S|PO:0000005;cultured cell;S|PO:0009052;pedicel;S|PO:0000013;cauline leaf;S|PO:0009009;embryo;S|PO:0009046;flower;S|PO:0000037;shoot apex;S|PO:0009001;fruit;S|PO:0020091;male gametophyte;S|PO:0009006;shoot;S|PO:0020038;petiole;S|PO:0009029;stamen;S|PO:0009032;petal…
17	VIT_18s0001g12770	GSVIVT01009738001	chr18_10882084_10891361	Metabolism	Trichohyalin AUL1 (auxin-like 1 protein)	AT1G75310	0
18	VIT_18s0001g12780	GSVIVT01009739001	chr18_10891362_10903342	Metabolism	Ornithine carbamoyltransferase	AT1G75330	PO:0000230;inflorescence meristem;S|PO:0008019;leaf lamina base;S|PO:0020100;hypocotyl;S|PO:0020030;cotyledon;S|PO:0009052;pedicel;S|PO:0000013;cauline leaf;S|PO:0009009;embryo;S|PO:0009046;flower;S|PO:0000037;shoot apex;S|PO:0020091;male gametophyte;S|PO:0009006;shoot;S|PO:0020038;petiole;S|PO:0009029;stamen;S|PO:0009032;petal;S|PO:0000293;guard cell;S|PO:0009031;sepal;S|PO:0020137;leaf apex;S|P…
19	VIT_18s0001g12790	GSVIVT01009740001 GSVIVT01009741001 GSVIVT01009742001	chr18_10904961_10906204	Metabolism	Dihydroflavonol reductase [Vitis vinifera]	AT5G42800	0
20	VIT_18s0001g12800	GSVIVT01009743001	chr18_10907364_10910253	Metabolism	Dihydroflavonol 4-reductase	AT5G42800	PO:0008019;leaf lamina base;S|PO:0020041;stipule;S|PO:0020100;hypocotyl;S|PO:0009053;peduncle;S|PO:0020024;endothelium;S|PO:0000013;cauline leaf;S|PO:0009046;flower;S|PO:0009001;fruit;S|PO:0020091;male gametophyte;S|PO:0020038;petiole;S|PO:0009029;stamen;S|PO:0009032;petal;S|PO:0009031;sepal;S|PO:0009030;carpel;S|PO:0009005;root;S|PO:0009025;leaf;S|PO:0000084;sperm cell;S|PO:0020030;cotyledon;S|P…
21	VIT_18s0001g12810	GSVIVT01009743001	chr18_10917869_10923188	Metabolism	Dihydroflavonol 4-reductase	-	PO:0000230;inflorescence meristem;S|PO:0008019;leaf lamina base;S|PO:0020100;hypocotyl;S|PO:0000084;sperm cell;S|PO:0020030;cotyledon;S|PO:0000005;cultured cell;S|PO:0009052;pedicel;S|PO:0000013;cauline leaf;S|PO:0000037;shoot apex;S|PO:0009009;embryo;S|PO:0009046;flower;S|PO:0009006;shoot;S|PO:0020091;male gametophyte;S|PO:0009029;stamen;S|PO:0020038;petiole;S|PO:0009032;petal;S|PO:0006345;polle…
22	VIT_18s0001g12820	GSVIVT01009745001	chr18_10924591_10933193	Metabolism	Dihydroflavonol 4-reductase	AT5G42800	PO:0000230;inflorescence meristem;S|PO:0008019;leaf lamina base;S|PO:0020100;hypocotyl;S|PO:0000084;sperm cell;S|PO:0020030;cotyledon;S|PO:0000005;cultured cell;S|PO:0009052;pedicel;S|PO:0000013;cauline leaf;S|PO:0000037;shoot apex;S|PO:0009009;embryo;S|PO:0009046;flower;S|PO:0009006;shoot;S|PO:0020091;male gametophyte;S|PO:0009029;stamen;S|PO:0020038;petiole;S|PO:0009032;petal;S|PO:0006345;polle…
23	VIT_18s0001g12830	GSVIVT01009746001	chr18_10937041_10940329	Metabolism	1,4-beta-mannan endohydrolase	AT5G66460	PO:0000230;inflorescence meristem;S|PO:0008019;leaf lamina base;S|PO:0020100;hypocotyl;S|PO:0009052;pedicel;S|PO:0000013;cauline leaf;S|PO:0000037;shoot apex;S|PO:0009009;embryo;S|PO:0009046;flower;S|PO:0009006;shoot;S|PO:0020091;male gametophyte;S|PO:0020038;petiole;S|PO:0009029;stamen;S|PO:0009032;petal;S|PO:0009010;seed;S|PO:0020137;leaf apex;S|PO:0009031;sepal;S|PO:0009030;carpel;S|PO:0009047…
24	VIT_18s0001g12840	GSVIVT01009747001	chr18_10940330_10945165	Metabolism	ADP-glucose pyrophosphorylase large subunit CagpL2	AT1G27680	PO:0000230;inflorescence meristem;S|PO:0008019;leaf lamina base;S|PO:0020100;hypocotyl;S|PO:0000084;sperm cell;S|PO:0020030;cotyledon;S|PO:0009052;pedicel;S|PO:0000013;cauline leaf;S|PO:0009009;embryo;S|PO:0000071;companion cell;S|PO:0000037;shoot apex;S|PO:0009046;flower;S|PO:0020091;male gametophyte;S|PO:0009006;shoot;S|PO:0009001;fruit;S|PO:0009032;petal;S|PO:0009029;stamen;S|PO:0009049;inflor…
25	VIT_18s0001g12850	GSVIVT01009748001	chr18_10951026_10951788	Metabolism	Ribosomal protein L31	AT1G75350	PO:0000230;inflorescence meristem;S|PO:0008019;leaf lamina base;S|PO:0020100;hypocotyl;S|PO:0000084;sperm cell;S|PO:0020030;cotyledon;S|PO:0009052;pedicel;S|PO:0000013;cauline leaf;S|PO:0009009;embryo;S|PO:0000037;shoot apex;S|PO:0009046;flower;S|PO:0020091;male gametophyte;S|PO:0009006;shoot;S|PO:0020038;petiole;S|PO:0009029;stamen;S|PO:0009032;petal;S|PO:0020137;leaf apex;S|PO:0009010;seed;S|PO…
26	VIT_18s0001g12870	GSVIVT01009750001	chr18_10968173_10971522	Metabolism	CYP722A1	AT1G19630	PO:0000230;inflorescence meristem;S|PO:0009084;pericarp;S|PO:0008019;leaf lamina base;S|PO:0000056;floral bud;S|PO:0020100;hypocotyl;S|PO:0020030;cotyledon;S|PO:0008011;embryo vascular system;S|PO:0009052;pedicel;S|PO:0000013;cauline leaf;S|PO:0000037;shoot apex;S|PO:0009009;embryo;S|PO:0009046;flower;S|PO:0020091;male gametophyte;S|PO:0009006;shoot;S|PO:0009089;endosperm;S|PO:0009001;fruit;S|PO:…
27	VIT_18s0001g12880	GSVIVT01009751001 GSVIVT01009752001	chr18_10974280_10990318	Metabolism	Jasmonate O-methyltransferase	AT1G19640	PO:0008019;leaf lamina base;S|PO:0020100;hypocotyl;S|PO:0020030;cotyledon;S|PO:0009052;pedicel;S|PO:0000013;cauline leaf;S|PO:0009046;flower;S|PO:0009009;embryo;S|PO:0009006;shoot;S|PO:0020091;male gametophyte;S|PO:0009029;stamen;S|PO:0009032;petal;S|PO:0006345;pollen tube;S|PO:0009010;seed;S|PO:0020137;leaf apex;S|PO:0009031;sepal;S|PO:0009030;carpel;S|PO:0009047;stem;S|PO:0009005;root;S|PO:0008…
28	VIT_18s0001g12890	GSVIVT01009753001	chr18_10990319_10995000	Metabolism	Jasmonate O-methyltransferase	AT1G19640	PO:0008019;leaf lamina base;S|PO:0020100;hypocotyl;S|PO:0020030;cotyledon;S|PO:0009052;pedicel;S|PO:0000013;cauline leaf;S|PO:0009046;flower;S|PO:0009009;embryo;S|PO:0009006;shoot;S|PO:0020091;male gametophyte;S|PO:0009029;stamen;S|PO:0009032;petal;S|PO:0006345;pollen tube;S|PO:0009010;seed;S|PO:0020137;leaf apex;S|PO:0009031;sepal;S|PO:0009030;carpel;S|PO:0009047;stem;S|PO:0009005;root;S|PO:0008…
29	VIT_18s0001g12900	GSVIVT01009754001	chr18_10999096_11003121	Metabolism	S-adenosyl-L-methionine:salicylic acid carboxyl methyltransferase	AT1G19640	PO:0008019;leaf lamina base;S|PO:0000084;sperm cell;S|PO:0020100;hypocotyl;S|PO:0020030;cotyledon;S|PO:0000005;cultured cell;S|PO:0009052;pedicel;S|PO:0000013;cauline leaf;S|PO:0009046;flower;S|PO:0009009;embryo;S|PO:0009006;shoot;S|PO:0020091;male gametophyte;S|PO:0009029;stamen;S|PO:0009032;petal;S|PO:0006345;pollen tube;S|PO:0009010;seed;S|PO:0020137;leaf apex;S|PO:0009031;sepal;S|PO:0009030;c…
30	VIT_18s0001g12910	GSVIVT01009755001	chr18_11011979_11016761	Metabolism	Inositol-pentakisphosphate 2-kinase 1 ATIPK1	AT5G42810	PO:0000230;inflorescence meristem;S|PO:0008019;leaf lamina base;S|PO:0020100;hypocotyl;S|PO:0020030;cotyledon;S|PO:0009052;pedicel;S|PO:0000013;cauline leaf;S|PO:0009009;embryo;S|PO:0009046;flower;S|PO:0000037;shoot apex;S|PO:0020091;male gametophyte;S|PO:0009006;shoot;S|PO:0009001;fruit;S|PO:0020038;petiole;S|PO:0009029;stamen;S|PO:0009032;petal;S|PO:0020137;leaf apex;S|PO:0009010;seed;S|PO:0009…
31	VIT_18s0001g12940	GSVIVT01009758001	chr18_11025678_11029403	Metabolism	Dihydrofolate reductase-thymidylate synthase	AT2G16370	PO:0009047;stem;S|PO:0006345;pollen tube;S|PO:0020100;hypocotyl;S|PO:0009005;root;S|PO:0020091;male gametophyte;S|PO:0001017;M germinated pollen stage;G
32	VIT_18s0001g12950	GSVIVT01009759001	chr18_11035878_11042058	Transport	SEC14 cytosolic factor	AT4G39170	PO:0000230;inflorescence meristem;S|PO:0008019;leaf lamina base;S|PO:0020100;hypocotyl;S|PO:0000084;sperm cell;S|PO:0020030;cotyledon;S|PO:0009052;pedicel;S|PO:0000013;cauline leaf;S|PO:0009009;embryo;S|PO:0009046;flower;S|PO:0000037;shoot apex;S|PO:0020091;male gametophyte;S|PO:0009006;shoot;S|PO:0020038;petiole;S|PO:0009029;stamen;S|PO:0009032;petal;S|PO:0006345;pollen tube;S|PO:0020137;leaf ap…
33	VIT_18s0001g12960	GSVIVT01009760001	chr18_11043696_11049454	Response to stimulus	Wound-responsive protein	AT1G19660	0
34	VIT_18s0001g12970	GSVIVT01009761001	chr18_11056806_11060964	Signaling	Ethylene-responsive protein	AT1G27660	0
35	VIT_18s0001g12980	GSVIVT01009762001	chr18_11070674_11090733	Cellular process	Cyclin-dependent protein kinase CYCT1;4	AT4G19600	PO:0000230;inflorescence meristem;S|PO:0008019;leaf lamina base;S|PO:0000084;sperm cell;S|PO:0020100;hypocotyl;S|PO:0020030;cotyledon;S|PO:0000005;cultured cell;S|PO:0009052;pedicel;S|PO:0000013;cauline leaf;S|PO:0009009;embryo;S|PO:0009046;flower;S|PO:0000037;shoot apex;S|PO:0020091;male gametophyte;S|PO:0009006;shoot;S|PO:0020038;petiole;S|PO:0009029;stamen;S|PO:0009032;petal;S|PO:0006345;polle…
36	VIT_18s0001g12990	GSVIVT01009763001	chr18_11099778_11102242	Metabolism	Anthranilate N-benzoyltransferase protein 1	AT1G27620	PO:0000230;inflorescence meristem;S|PO:0008019;leaf lamina base;S|PO:0020100;hypocotyl;S|PO:0009052;pedicel;S|PO:0000013;cauline leaf;S|PO:0000037;shoot apex;S|PO:0009009;embryo;S|PO:0009046;flower;S|PO:0009006;shoot;S|PO:0020038;petiole;S|PO:0006345;pollen tube;S|PO:0009031;sepal;S|PO:0020137;leaf apex;S|PO:0009010;seed;S|PO:0009047;stem;S|PO:0009005;root;S|PO:0008034;leaf whorl;S|PO:0009025;lea…
37	VIT_18s0001g13000	GSVIVT01009764001 GSVIVT01009765001	chr18_11105764_11116980	Transport	Adaptor-related protein complex AP-4, mu 1	AT4G24550	PO:0000230;inflorescence meristem;S|PO:0008019;leaf lamina base;S|PO:0000084;sperm cell;S|PO:0020100;hypocotyl;S|PO:0020030;cotyledon;S|PO:0009052;pedicel;S|PO:0000013;cauline leaf;S|PO:0009009;embryo;S|PO:0009046;flower;S|PO:0000037;shoot apex;S|PO:0009006;shoot;S|PO:0020091;male gametophyte;S|PO:0020038;petiole;S|PO:0009029;stamen;S|PO:0009032;petal;S|PO:0006345;pollen tube;S|PO:0009010;seed;S|…
38	VIT_18s0001g13010	GSVIVT01009766001	chr18_11126023_11129236	Signaling	Mitogen-activated protein kinase 1	AT1G10210	PO:0000230;inflorescence meristem;S|PO:0008019;leaf lamina base;S|PO:0000084;sperm cell;S|PO:0020100;hypocotyl;S|PO:0020030;cotyledon;S|PO:0009052;pedicel;S|PO:0000013;cauline leaf;S|PO:0009009;embryo;S|PO:0000037;shoot apex;S|PO:0009046;flower;S|PO:0020091;male gametophyte;S|PO:0009006;shoot;S|PO:0020038;petiole;S|PO:0009032;petal;S|PO:0009029;stamen;S|PO:0020137;leaf apex;S|PO:0009010;seed;S|PO…
39	VIT_18s0001g13040	-	chr18_11138196_11139020	Regulation	Basic leucine-zipper 11 GBF6	AT1G75390	PO:0006345;pollen tube;S|PO:0020091;male gametophyte;S|PO:0001017;M germinated pollen stage;G|PO:0001016;L mature pollen stage;G
40	VIT_18s0001g13050	GSVIVT01009769001	chr18_11143793_11148102	Transport	Protein translocase Tic20	AT1G04940	PO:0000230;inflorescence meristem;S|PO:0020100;hypocotyl;S|PO:0000084;sperm cell;S|PO:0009052;pedicel;S|PO:0009046;flower;S|PO:0000037;shoot apex;S|PO:0009009;embryo;S|PO:0020091;male gametophyte;S|PO:0009029;stamen;S|PO:0009032;petal;S|PO:0006345;pollen tube;S|PO:0009031;sepal;S|PO:0009030;carpel;S|PO:0009047;stem;S|PO:0009005;root;S|PO:0008034;leaf whorl;S|PO:0009025;leaf;S|PO:0001017;M germina…
41	VIT_18s0001g13060	GSVIVT01009771001	chr18_11153980_11161250	Metabolism	C3H2C3 ring-finger protein	AT1G75400	PO:0000230;inflorescence meristem;S|PO:0008019;leaf lamina base;S|PO:0020100;hypocotyl;S|PO:0000084;sperm cell;S|PO:0020030;cotyledon;S|PO:0000005;cultured cell;S|PO:0009052;pedicel;S|PO:0000013;cauline leaf;S|PO:0009009;embryo;S|PO:0000037;shoot apex;S|PO:0009046;flower;S|PO:0020091;male gametophyte;S|PO:0009006;shoot;S|PO:0020038;petiole;S|PO:0009029;stamen;S|PO:0009032;petal;S|PO:0006345;polle…
42	VIT_18s0001g13090	GSVIVT01009774001	chr18_11169585_11174073	Metabolism	Proteasome 26S AAA-ATPase subunit (RPT4)	AT1G45000	PO:0000230;inflorescence meristem;S|PO:0008019;leaf lamina base;S|PO:0020100;hypocotyl;S|PO:0020030;cotyledon;S|PO:0009052;pedicel;S|PO:0000013;cauline leaf;S|PO:0009009;embryo;S|PO:0009046;flower;S|PO:0000037;shoot apex;S|PO:0020091;male gametophyte;S|PO:0009006;shoot;S|PO:0020038;petiole;S|PO:0009029;stamen;S|PO:0009032;petal;S|PO:0006345;pollen tube;S|PO:0000293;guard cell;S|PO:0009031;sepal;S…
43	VIT_18s0001g13100	GSVIVT01009775001	chr18_11175122_11179283	Metabolism	Glycosyl transferase family 1 protein	AT1G75420	PO:0000230;inflorescence meristem;S|PO:0008019;leaf lamina base;S|PO:0020100;hypocotyl;S|PO:0020030;cotyledon;S|PO:0009052;pedicel;S|PO:0000013;cauline leaf;S|PO:0009009;embryo;S|PO:0009046;flower;S|PO:0000037;shoot apex;S|PO:0020091;male gametophyte;S|PO:0009006;shoot;S|PO:0020038;petiole;S|PO:0009029;stamen;S|PO:0009032;petal;S|PO:0009010;seed;S|PO:0020137;leaf apex;S|PO:0009031;sepal;S|PO:0009…
44	VIT_18s0001g13110	GSVIVT01009777001	chr18_11184119_11185662	Metabolism	Peroxidase	AT1G44970	PO:0020100;hypocotyl;S|PO:0009062;gynoecium;S|PO:0009052;pedicel;S|PO:0000013;cauline leaf;S|PO:0009046;flower;S|PO:0000037;shoot apex;S|PO:0009009;embryo;S|PO:0020091;male gametophyte;S|PO:0009029;stamen;S|PO:0009032;petal;S|PO:0020137;leaf apex;S|PO:0009010;seed;S|PO:0009031;sepal;S|PO:0009047;stem;S|PO:0009005;root;S|PO:0009073;stigma;S|PO:0008034;leaf whorl;S|PO:0009072;ovary;S|PO:0009025;lea…
45	VIT_18s0001g13120	GSVIVT01009778001	chr18_11188323_11195903	Signaling	GTP-binding protein hflX	AT5G57960	PO:0000230;inflorescence meristem;S|PO:0008019;leaf lamina base;S|PO:0020100;hypocotyl;S|PO:0020030;cotyledon;S|PO:0009052;pedicel;S|PO:0000013;cauline leaf;S|PO:0009009;embryo;S|PO:0009046;flower;S|PO:0000037;shoot apex;S|PO:0020091;male gametophyte;S|PO:0009006;shoot;S|PO:0020038;petiole;S|PO:0009029;stamen;S|PO:0009032;petal;S|PO:0009031;sepal;S|PO:0009010;seed;S|PO:0020137;leaf apex;S|PO:0009…
46	VIT_18s0001g13130	GSVIVT01009779001	chr18_11196526_11198302	Regulation	BEL1-like homeodomain 10	AT1G75430	PO:0000230;inflorescence meristem;S|PO:0008019;leaf lamina base;S|PO:0020100;hypocotyl;S|PO:0020030;cotyledon;S|PO:0009052;pedicel;S|PO:0000013;cauline leaf;S|PO:0009009;embryo;S|PO:0009046;flower;S|PO:0000037;shoot apex;S|PO:0020091;male gametophyte;S|PO:0009006;shoot;S|PO:0020038;petiole;S|PO:0009029;stamen;S|PO:0009032;petal;S|PO:0020137;leaf apex;S|PO:0009010;seed;S|PO:0009031;sepal;S|PO:0009…
47	VIT_18s0001g13150	GSVIVT01009781001	chr18_11201495_11206144	Regulation	BEL1 homeotic protein 3	AT1G75410	PO:0000230;inflorescence meristem;S|PO:0008019;leaf lamina base;S|PO:0020100;hypocotyl;S|PO:0020030;cotyledon;S|PO:0009052;pedicel;S|PO:0000013;cauline leaf;S|PO:0009009;embryo;S|PO:0009046;flower;S|PO:0000037;shoot apex;S|PO:0020091;male gametophyte;S|PO:0009006;shoot;S|PO:0020038;petiole;S|PO:0009029;stamen;S|PO:0009032;petal;S|PO:0020137;leaf apex;S|PO:0009010;seed;S|PO:0009031;sepal;S|PO:0009…
48	VIT_18s0001g13180	GSVIVT01009784001	chr18_11241300_11245481	Metabolism	Ubiquitin-conjugating enzyme E2 W	AT5G42990	PO:0000230;inflorescence meristem;S|PO:0008019;leaf lamina base;S|PO:0000084;sperm cell;S|PO:0020100;hypocotyl;S|PO:0020030;cotyledon;S|PO:0009052;pedicel;S|PO:0000013;cauline leaf;S|PO:0009009;embryo;S|PO:0009046;flower;S|PO:0000037;shoot apex;S|PO:0020091;male gametophyte;S|PO:0009006;shoot;S|PO:0020038;petiole;S|PO:0009029;stamen;S|PO:0009032;petal;S|PO:0006345;pollen tube;S|PO:0020137;leaf ap…
49	VIT_18s0001g13190	-	chr18_11247397_11252857	Signaling	MAPK (MPK9)	-	0
50	VIT_18s0001g13200	GSVIVT01009786001 GSVIVT01009787001	chr18_11256653_11261569	Signaling	Cytokinin dehydrogenase 5 precursor	AT1G75450	PO:0000230;inflorescence meristem;S|PO:0020041;stipule;S|PO:0008019;leaf lamina base;S|PO:0006344;shoot lateral meristem;S|PO:0000084;sperm cell;S|PO:0020100;hypocotyl;S|PO:0000035;cotyledon vascular system;S|PO:0003011;root vascular system;S|PO:0020123;root cap;S|PO:0000005;cultured cell;S|PO:0009062;gynoecium;S|PO:0009052;pedicel;S|PO:0002000;stomatal complex;S|PO:0000013;cauline leaf;S|PO:0009…
51	VIT_18s0001g13220	GSVIVT01009789001	chr18_11275604_11278396	Diverse functions	Pentatricopeptide (PPR) repeat-containing protein	AT1G19720	PO:0000230;inflorescence meristem;S|PO:0008019;leaf lamina base;S|PO:0020100;hypocotyl;S|PO:0020030;cotyledon;S|PO:0009052;pedicel;S|PO:0000013;cauline leaf;S|PO:0009009;embryo;S|PO:0009046;flower;S|PO:0000037;shoot apex;S|PO:0009006;shoot;S|PO:0009029;stamen;S|PO:0009032;petal;S|PO:0020038;petiole;S|PO:0009031;sepal;S|PO:0020137;leaf apex;S|PO:0009010;seed;S|PO:0009030;carpel;S|PO:0009047;stem;S…
52	VIT_18s0001g13230	GSVIVT01009791001	chr18_11286706_11293739	Metabolism	Beta-galactosidase BG1 [Vitis vinifera]	AT4G36360	PO:0000230;inflorescence meristem;S|PO:0008019;leaf lamina base;S|PO:0020100;hypocotyl;S|PO:0020030;cotyledon;S|PO:0009052;pedicel;S|PO:0000013;cauline leaf;S|PO:0009009;embryo;S|PO:0009046;flower;S|PO:0000037;shoot apex;S|PO:0009001;fruit;S|PO:0020091;male gametophyte;S|PO:0009006;shoot;S|PO:0020038;petiole;S|PO:0009029;stamen;S|PO:0009032;petal;S|PO:0009031;sepal;S|PO:0009010;seed;S|PO:0020137;…
53	VIT_18s0001g13240	GSVIVT01009792001 GSVIVT01009793001	chr18_11293740_11296751	Cellular process	Thioredoxin H-type 1	AT3G51030	PO:0005052;callus;S|PO:0000230;inflorescence meristem;S|PO:0008019;leaf lamina base;S|PO:0020100;hypocotyl;S|PO:0000084;sperm cell;S|PO:0020030;cotyledon;S|PO:0000005;cultured cell;S|PO:0009052;pedicel;S|PO:0000013;cauline leaf;S|PO:0009009;embryo;S|PO:0000037;shoot apex;S|PO:0009046;flower;S|PO:0009001;fruit;S|PO:0020091;male gametophyte;S|PO:0009006;shoot;S|PO:0020038;petiole;S|PO:0009029;stame…
54	VIT_18s0001g13250	GSVIVT01009794001	chr18_11297040_11299715	Cellular process	Thioredoxin H-type 1	AT3G51030	PO:0005052;callus;S|PO:0000230;inflorescence meristem;S|PO:0008019;leaf lamina base;S|PO:0020100;hypocotyl;S|PO:0000084;sperm cell;S|PO:0020030;cotyledon;S|PO:0000005;cultured cell;S|PO:0009052;pedicel;S|PO:0000013;cauline leaf;S|PO:0009009;embryo;S|PO:0000037;shoot apex;S|PO:0009046;flower;S|PO:0009001;fruit;S|PO:0020091;male gametophyte;S|PO:0009006;shoot;S|PO:0020038;petiole;S|PO:0009029;stame…
55	VIT_18s0001g13260	GSVIVT01009795001	chr18_11307834_11309051	Metabolism	ATP-dependent protease La (LON) domain-containing protein	AT1G75460	PO:0000230;inflorescence meristem;S|PO:0008019;leaf lamina base;S|PO:0020100;hypocotyl;S|PO:0020030;cotyledon;S|PO:0009052;pedicel;S|PO:0000013;cauline leaf;S|PO:0009009;embryo;S|PO:0009046;flower;S|PO:0000037;shoot apex;S|PO:0020091;male gametophyte;S|PO:0009006;shoot;S|PO:0020038;petiole;S|PO:0009029;stamen;S|PO:0009032;petal;S|PO:0009031;sepal;S|PO:0009010;seed;S|PO:0020137;leaf apex;S|PO:0009…
56	VIT_18s0001g13270	GSVIVT01009796001	chr18_11311350_11316053	Metabolism	Papain cysteine peptidase XBCP3	AT1G09850	PO:0000230;inflorescence meristem;S|PO:0008019;leaf lamina base;S|PO:0020100;hypocotyl;S|PO:0000084;sperm cell;S|PO:0020030;cotyledon;S|PO:0009052;pedicel;S|PO:0000013;cauline leaf;S|PO:0009009;embryo;S|PO:0000037;shoot apex;S|PO:0009046;flower;S|PO:0000290;tracheary element;S|PO:0020091;male gametophyte;S|PO:0009006;shoot;S|PO:0020038;petiole;S|PO:0009029;stamen;S|PO:0009032;petal;S|PO:0006345;p…
57	VIT_18s0001g13290	GSVIVT01009798001	chr18_11331768_11334686	Development	GTP1/OBG family	-	0
58	VIT_18s0001g13310	GSVIVT01009800001	chr18_11338330_11346082	Development	GTP1/OBG family protein	AT5G18570	PO:0009032;petal;S|PO:0020100;hypocotyl;S|PO:0000084;sperm cell;S|PO:0009010;seed;S|PO:0009031;sepal;S|PO:0009030;carpel;S|PO:0009052;pedicel;S|PO:0009009;embryo;S|PO:0009046;flower;S|PO:0009005;root;S|PO:0000037;shoot apex;S|PO:0008034;leaf whorl;S|PO:0009006;shoot;S|PO:0009025;leaf;S|PO:0001081;F mature embryo stage;G|PO:0004507;D bilateral stage;G|PO:0001185;C globular stage;G|PO:0007616;4 ant…
59	VIT_18s0001g13320	GSVIVT01009801001	chr18_11347342_11348103	Signaling	Dehydration-responsive element-binding protein 2D	AT1G75490	PO:0000230;inflorescence meristem;S|PO:0008019;leaf lamina base;S|PO:0020100;hypocotyl;S|PO:0020030;cotyledon;S|PO:0009052;pedicel;S|PO:0000013;cauline leaf;S|PO:0000037;shoot apex;S|PO:0009009;embryo;S|PO:0009046;flower;S|PO:0020091;male gametophyte;S|PO:0009006;shoot;S|PO:0020038;petiole;S|PO:0009029;stamen;S|PO:0009032;petal;S|PO:0009031;sepal;S|PO:0009010;seed;S|PO:0020137;leaf apex;S|PO:0009…
60	VIT_18s0001g13330	GSVIVT01009802001	chr18_11348587_11353628	Metabolism	Purple acid phosphatase 32- ATPAP32/PAP32	AT2G27190	PO:0000230;inflorescence meristem;S|PO:0008019;leaf lamina base;S|PO:0020100;hypocotyl;S|PO:0000084;sperm cell;S|PO:0020030;cotyledon;S|PO:0000005;cultured cell;S|PO:0009052;pedicel;S|PO:0000013;cauline leaf;S|PO:0009009;embryo;S|PO:0000037;shoot apex;S|PO:0009046;flower;S|PO:0020091;male gametophyte;S|PO:0009006;shoot;S|PO:0009001;fruit;S|PO:0009029;stamen;S|PO:0020038;petiole;S|PO:0009032;petal…
61	VIT_18s0001g13340	GSVIVT01009803001	chr18_11355046_11359625	Metabolism	Purple acid phosphatase 32- ATPAP32/PAP32	AT2G27190	PO:0000230;inflorescence meristem;S|PO:0008019;leaf lamina base;S|PO:0020100;hypocotyl;S|PO:0000084;sperm cell;S|PO:0020030;cotyledon;S|PO:0000005;cultured cell;S|PO:0009052;pedicel;S|PO:0000013;cauline leaf;S|PO:0009009;embryo;S|PO:0000037;shoot apex;S|PO:0009046;flower;S|PO:0020091;male gametophyte;S|PO:0009006;shoot;S|PO:0009001;fruit;S|PO:0009029;stamen;S|PO:0020038;petiole;S|PO:0009032;petal…
62	VIT_18s0001g13350	GSVIVT01009804001	chr18_11374221_11381621	Transport	Proton-dependent oligopeptide transport (POT) family protein	AT1G72120	PO:0005052;callus;S|PO:0008019;leaf lamina base;S|PO:0020100;hypocotyl;S|PO:0000005;cultured cell;S|PO:0000013;cauline leaf;S|PO:0009046;flower;S|PO:0020003;ovule;S|PO:0008013;anther vascular system;S|PO:0009001;fruit;S|PO:0020091;male gametophyte;S|PO:0020038;petiole;S|PO:0009029;stamen;S|PO:0009032;petal;S|PO:0004723;sepal vascular system;S|PO:0009031;sepal;S|PO:0009030;carpel;S|PO:0004536;frui…
63	VIT_18s0001g13360	GSVIVT01009805001	chr18_11384285_11387145	Transport	Nodulin MtN21 family	AT1G75500	PO:0000230;inflorescence meristem;S|PO:0008019;leaf lamina base;S|PO:0000084;sperm cell;S|PO:0020100;hypocotyl;S|PO:0020030;cotyledon;S|PO:0000005;cultured cell;S|PO:0009052;pedicel;S|PO:0000013;cauline leaf;S|PO:0009009;embryo;S|PO:0000037;shoot apex;S|PO:0009046;flower;S|PO:0020091;male gametophyte;S|PO:0009006;shoot;S|PO:0020038;petiole;S|PO:0009029;stamen;S|PO:0009032;petal;S|PO:0006345;polle…
64	VIT_18s0001g13370	GSVIVT01009806001	chr18_11397795_11406180	Metabolism	Transcription initiation factor TFIIF beta subunit (TFIIF-beta)	AT1G75510	PO:0000230;inflorescence meristem;S|PO:0008019;leaf lamina base;S|PO:0000084;sperm cell;S|PO:0020100;hypocotyl;S|PO:0020030;cotyledon;S|PO:0000005;cultured cell;S|PO:0009052;pedicel;S|PO:0000013;cauline leaf;S|PO:0009009;embryo;S|PO:0009046;flower;S|PO:0000037;shoot apex;S|PO:0020091;male gametophyte;S|PO:0009006;shoot;S|PO:0020038;petiole;S|PO:0009029;stamen;S|PO:0009032;petal;S|PO:0009031;sepal…
65	VIT_18s0001g13380	GSVIVT01009807001	chr18_11409762_11411534	Metabolism	Papain cysteine proteinase isoform I	AT4G39090	PO:0000230;inflorescence meristem;S|PO:0008019;leaf lamina base;S|PO:0000084;sperm cell;S|PO:0020100;hypocotyl;S|PO:0020030;cotyledon;S|PO:0009052;pedicel;S|PO:0000013;cauline leaf;S|PO:0000037;shoot apex;S|PO:0009046;flower;S|PO:0009009;embryo;S|PO:0009006;shoot;S|PO:0020091;male gametophyte;S|PO:0020038;petiole;S|PO:0009029;stamen;S|PO:0009032;petal;S|PO:0006345;pollen tube;S|PO:0000293;guard c…
66	VIT_18s0001g13390	GSVIVT01009809001	chr18_11419071_11420557	Metabolism	Papain cysteine proteinase isoform II	AT4G39090	PO:0000230;inflorescence meristem;S|PO:0008019;leaf lamina base;S|PO:0020100;hypocotyl;S|PO:0020030;cotyledon;S|PO:0009052;pedicel;S|PO:0000013;cauline leaf;S|PO:0000037;shoot apex;S|PO:0009046;flower;S|PO:0009009;embryo;S|PO:0009006;shoot;S|PO:0020091;male gametophyte;S|PO:0020038;petiole;S|PO:0009029;stamen;S|PO:0009032;petal;S|PO:0006345;pollen tube;S|PO:0000293;guard cell;S|PO:0020137;leaf ap…
67	VIT_18s0001g13400	GSVIVT01009810001	chr18_11425591_11427332	Metabolism	Papain cysteine proteinase isoform I	AT4G16190	PO:0000230;inflorescence meristem;S|PO:0008019;leaf lamina base;S|PO:0020100;hypocotyl;S|PO:0000084;sperm cell;S|PO:0020030;cotyledon;S|PO:0009052;pedicel;S|PO:0000013;cauline leaf;S|PO:0000037;shoot apex;S|PO:0009046;flower;S|PO:0009009;embryo;S|PO:0009006;shoot;S|PO:0020091;male gametophyte;S|PO:0020038;petiole;S|PO:0009029;stamen;S|PO:0009032;petal;S|PO:0006345;pollen tube;S|PO:0000293;guard c…
68	VIT_18s0001g13410	GSVIVT01009811001	chr18_11429258_11475180	Metabolism	V-type H+-transporting ATPase subunit I	AT2G21410	PO:0005052;callus;S|PO:0000230;inflorescence meristem;S|PO:0008019;leaf lamina base;S|PO:0000084;sperm cell;S|PO:0020100;hypocotyl;S|PO:0020030;cotyledon;S|PO:0000005;cultured cell;S|PO:0009052;pedicel;S|PO:0000013;cauline leaf;S|PO:0009009;embryo;S|PO:0000037;shoot apex;S|PO:0009046;flower;S|PO:0020091;male gametophyte;S|PO:0009006;shoot;S|PO:0020038;petiole;S|PO:0009029;stamen;S|PO:0009032;peta…
69	VIT_18s0001g13420	GSVIVT01009812001	chr18_11486984_11488357	Regulation	SHI-related sequence 5	AT1G75520	PO:0000018;ovule primordium;S|PO:0000019;gynoecium primordium;S|PO:0004709;axillary bud;S|PO:0009052;pedicel;S|PO:0000037;shoot apex;S|PO:0009046;flower;S|PO:0009009;embryo;S|PO:0006332;seed funicle;S|PO:0009010;seed;S|PO:0000015;cotyledon primordium;S|PO:0000017;leaf primordium;S|PO:0004704;sepal primordium;S|PO:0005660;hydathode;S|PO:0009047;stem;S|PO:0020020;nucellus;S|PO:0009073;stigma;S|PO:0…
70	VIT_18s0001g13430	GSVIVT01009813001	chr18_11496666_11502715	Transport	Coatomer alpha subunit	AT1G62020	PO:0000230;inflorescence meristem;S|PO:0008019;leaf lamina base;S|PO:0020100;hypocotyl;S|PO:0000084;sperm cell;S|PO:0020030;cotyledon;S|PO:0000005;cultured cell;S|PO:0009052;pedicel;S|PO:0000013;cauline leaf;S|PO:0009009;embryo;S|PO:0000037;shoot apex;S|PO:0009046;flower;S|PO:0020091;male gametophyte;S|PO:0009006;shoot;S|PO:0020038;petiole;S|PO:0009029;stamen;S|PO:0009032;petal;S|PO:0006345;polle…
71	VIT_18s0001g13440	GSVIVT01009814001	chr18_11503598_11504539	Transport	SLAH1 (SLAC1 homologue 1)	AT1G62280	PO:0000230;inflorescence meristem;S|PO:0008019;leaf lamina base;S|PO:0020100;hypocotyl;S|PO:0000084;sperm cell;S|PO:0020030;cotyledon;S|PO:0000036;leaf vascular system;S|PO:0003011;root vascular system;S|PO:0009052;pedicel;S|PO:0000013;cauline leaf;S|PO:0000037;shoot apex;S|PO:0009046;flower;S|PO:0009009;embryo;S|PO:0020091;male gametophyte;S|PO:0009006;shoot;S|PO:0020038;petiole;S|PO:0009032;pet…
72	VIT_18s0001g13450	GSVIVT01009814001	chr18_11505093_11505323	Transport	SLAH1 (SLAC1 homologue 1)	AT1G62280	0
73	VIT_18s0001g13460	GSVIVT01009815001	chr18_11506606_11512370	Development	MADS-box AP3 [Vitis labrusca x Vitis vinifera]	AT3G54340	PO:0003022;lateral root cap of the primary root;S|PO:0020100;hypocotyl;S|PO:0020030;cotyledon;S|PO:0020149;quiescent center;S|PO:0009052;pedicel;S|PO:0000013;cauline leaf;S|PO:0009009;embryo;S|PO:0009046;flower;S|PO:0000037;shoot apex;S|PO:0020091;male gametophyte;S|PO:0005421;parenchyma;S|PO:0006081;primary root apical meristem;S|PO:0009032;petal;S|PO:0009029;stamen;S|PO:0009031;sepal;S|PO:00090…
74	VIT_18s0001g13490	-	chr18_11525758_11527691	Metabolism	Maturase K	-	0
75	VIT_18s0001g13500	GSVIVT01009819001	chr18_11528060_11539323	Regulation	forkhead-associated domain-containing protein	AT3G54350	PO:0000230;inflorescence meristem;S|PO:0008019;leaf lamina base;S|PO:0020100;hypocotyl;S|PO:0000084;sperm cell;S|PO:0020030;cotyledon;S|PO:0009052;pedicel;S|PO:0000013;cauline leaf;S|PO:0009009;embryo;S|PO:0000037;shoot apex;S|PO:0009046;flower;S|PO:0020091;male gametophyte;S|PO:0009006;shoot;S|PO:0020038;petiole;S|PO:0009029;stamen;S|PO:0009032;petal;S|PO:0020137;leaf apex;S|PO:0009010;seed;S|PO…
76	VIT_18s0001g13510	GSVIVT01009820001	chr18_11539928_11541250	Response to stimulus	Hcr2-p6	AT5G66330	PO:0000230;inflorescence meristem;S|PO:0008019;leaf lamina base;S|PO:0000084;sperm cell;S|PO:0020100;hypocotyl;S|PO:0020030;cotyledon;S|PO:0009052;pedicel;S|PO:0000013;cauline leaf;S|PO:0009046;flower;S|PO:0000037;shoot apex;S|PO:0009009;embryo;S|PO:0020091;male gametophyte;S|PO:0009006;shoot;S|PO:0020038;petiole;S|PO:0009029;stamen;S|PO:0009032;petal;S|PO:0009010;seed;S|PO:0020137;leaf apex;S|PO…
77	VIT_18s0001g13520	GSVIVT01009821001	chr18_11546677_11548061	Regulation	Zinc finger (B-box type)	AT1G75540	PO:0000230;inflorescence meristem;S|PO:0008019;leaf lamina base;S|PO:0020100;hypocotyl;S|PO:0000084;sperm cell;S|PO:0020030;cotyledon;S|PO:0009052;pedicel;S|PO:0000013;cauline leaf;S|PO:0009009;embryo;S|PO:0000037;shoot apex;S|PO:0009046;flower;S|PO:0020091;male gametophyte;S|PO:0009006;shoot;S|PO:0020038;petiole;S|PO:0009029;stamen;S|PO:0009032;petal;S|PO:0020137;leaf apex;S|PO:0009010;seed;S|PO…
78	VIT_18s0001g13530	GSVIVT01009822001	chr18_11552151_11558455	Transport	SH3 domain-containing protein 2	AT4G34660	PO:0000230;inflorescence meristem;S|PO:0008019;leaf lamina base;S|PO:0020100;hypocotyl;S|PO:0020030;cotyledon;S|PO:0009052;pedicel;S|PO:0000013;cauline leaf;S|PO:0009009;embryo;S|PO:0009046;flower;S|PO:0000037;shoot apex;S|PO:0020091;male gametophyte;S|PO:0009006;shoot;S|PO:0020038;petiole;S|PO:0009029;stamen;S|PO:0009032;petal;S|PO:0006345;pollen tube;S|PO:0009031;sepal;S|PO:0009010;seed;S|PO:00…
79	VIT_18s0001g13580	GSVIVT01009828001	chr18_11600569_11607735	Cellular process	Kinesin motor protein	AT3G51150	PO:0000230;inflorescence meristem;S|PO:0008019;leaf lamina base;S|PO:0020100;hypocotyl;S|PO:0000084;sperm cell;S|PO:0020030;cotyledon;S|PO:0000005;cultured cell;S|PO:0009052;pedicel;S|PO:0000013;cauline leaf;S|PO:0009009;embryo;S|PO:0000037;shoot apex;S|PO:0009046;flower;S|PO:0020091;male gametophyte;S|PO:0009006;shoot;S|PO:0020038;petiole;S|PO:0009029;stamen;S|PO:0009032;petal;S|PO:0006345;polle…
80	VIT_18s0001g13590	GSVIVT01009829001	chr18_11608623_11612061	Signaling	Leucine-rich repeat protein kinase	AT4G36180	PO:0000230;inflorescence meristem;S|PO:0008019;leaf lamina base;S|PO:0020100;hypocotyl;S|PO:0020030;cotyledon;S|PO:0000005;cultured cell;S|PO:0009052;pedicel;S|PO:0000013;cauline leaf;S|PO:0009009;embryo;S|PO:0009046;flower;S|PO:0000037;shoot apex;S|PO:0020091;male gametophyte;S|PO:0009006;shoot;S|PO:0009029;stamen;S|PO:0020038;petiole;S|PO:0009032;petal;S|PO:0000293;guard cell;S|PO:0020137;leaf …
81	VIT_18s0001g13610	GSVIVT01009830001	chr18_11613829_11620092	Metabolism	Abhydrolase domain-containing protein 5	AT4G24160	PO:0000230;inflorescence meristem;S|PO:0008019;leaf lamina base;S|PO:0020100;hypocotyl;S|PO:0000084;sperm cell;S|PO:0020030;cotyledon;S|PO:0009052;pedicel;S|PO:0000013;cauline leaf;S|PO:0009009;embryo;S|PO:0000037;shoot apex;S|PO:0009046;flower;S|PO:0020091;male gametophyte;S|PO:0009006;shoot;S|PO:0020038;petiole;S|PO:0009029;stamen;S|PO:0009032;petal;S|PO:0006345;pollen tube;S|PO:0009010;seed;S|…
82	VIT_18s0001g13630	GSVIVT01009832001	chr18_11631001_11633191	Metabolism	V-type H+-transporting ATPase 16kDa proteolipid subunit	AT4G34720	PO:0000230;inflorescence meristem;S|PO:0008019;leaf lamina base;S|PO:0020100;hypocotyl;S|PO:0000084;sperm cell;S|PO:0020030;cotyledon;S|PO:0000005;cultured cell;S|PO:0009052;pedicel;S|PO:0000013;cauline leaf;S|PO:0009009;embryo;S|PO:0000037;shoot apex;S|PO:0009046;flower;S|PO:0009006;shoot;S|PO:0020091;male gametophyte;S|PO:0009032;petal;S|PO:0020038;petiole;S|PO:0009029;stamen;S|PO:0006345;polle…
83	VIT_18s0001g13640	GSVIVT01009833001	chr18_11636802_11640737	Metabolism	Amine oxidase	AT4G16310	0
84	VIT_18s0001g13650	GSVIVT01009834001	chr18_11640899_11647357	Metabolism	Amine oxidase	AT4G16310	0
85	VIT_18s0001g13660	GSVIVT01009836001	chr18_11656750_11691457	Development	EMB2757/TAN (embryo defective 2757)	AT4G29860	PO:0000005;cultured cell;S|PO:0009047;stem;S|PO:0009005;root;S|PO:0000014;rosette leaf;S|PO:0009001;fruit;S|PO:0001081;F mature embryo stage;G|PO:0004507;D bilateral stage;G|PO:0001078;E expanded cotyledon stage;G
86	VIT_18s0001g13680	GSVIVT01009838001	chr18_11710329_11711606	Cellular process	Histone H3	AT5G10980	PO:0000230;inflorescence meristem;S|PO:0008019;leaf lamina base;S|PO:0020100;hypocotyl;S|PO:0000084;sperm cell;S|PO:0020030;cotyledon;S|PO:0009052;pedicel;S|PO:0000013;cauline leaf;S|PO:0009009;embryo;S|PO:0000037;shoot apex;S|PO:0009046;flower;S|PO:0020091;male gametophyte;S|PO:0009006;shoot;S|PO:0009049;inflorescence;S|PO:0020038;petiole;S|PO:0009029;stamen;S|PO:0009032;petal;S|PO:0006345;polle…
87	VIT_18s0001g13700	GSVIVT01009840001	chr18_11726587_11729541	Cellular process	Cell growth defect factor -2	AT1G30845	0
88	VIT_18s0001g13710	GSVIVT01009841001	chr18_11729964_11734394	Regulation	BPC6/BBR/BPC6/BPC6	AT5G42520	0
89	VIT_18s0001g13720	GSVIVT01009843001 GSVIVT01009844001	chr18_11734395_11741936	Regulation	BPC6/BBR/BPC6/BPC6	AT5G42520	0
90	VIT_18s0001g13730	GSVIVT01009845001	chr18_11741937_11743502	Regulation	BPC6/BBR/BPC6/BPC6	AT5G42520	PO:0000230;inflorescence meristem;S|PO:0008019;leaf lamina base;S|PO:0020100;hypocotyl;S|PO:0000084;sperm cell;S|PO:0020030;cotyledon;S|PO:0009052;pedicel;S|PO:0000013;cauline leaf;S|PO:0009009;embryo;S|PO:0000037;shoot apex;S|PO:0009046;flower;S|PO:0020091;male gametophyte;S|PO:0009006;shoot;S|PO:0020038;petiole;S|PO:0009029;stamen;S|PO:0009032;petal;S|PO:0020137;leaf apex;S|PO:0009010;seed;S|PO…
91	VIT_18s0001g13740	GSVIVT01009846001	chr18_11745491_11746246	Regulation	BZIP transcription factor	AT4G38900	PO:0000230;inflorescence meristem;S|PO:0008019;leaf lamina base;S|PO:0020100;hypocotyl;S|PO:0020030;cotyledon;S|PO:0009052;pedicel;S|PO:0000013;cauline leaf;S|PO:0009009;embryo;S|PO:0009046;flower;S|PO:0000037;shoot apex;S|PO:0020091;male gametophyte;S|PO:0009006;shoot;S|PO:0020038;petiole;S|PO:0009029;stamen;S|PO:0009032;petal;S|PO:0006345;pollen tube;S|PO:0020137;leaf apex;S|PO:0009010;seed;S|P…
92	VIT_18s0001g13750	GSVIVT01009847001	chr18_11750154_11761059	Transport	Regulator of chromosome condensation (RCC1)	AT1G19880	PO:0000230;inflorescence meristem;S|PO:0008019;leaf lamina base;S|PO:0020100;hypocotyl;S|PO:0000084;sperm cell;S|PO:0020030;cotyledon;S|PO:0009052;pedicel;S|PO:0000013;cauline leaf;S|PO:0009009;embryo;S|PO:0000037;shoot apex;S|PO:0009046;flower;S|PO:0020091;male gametophyte;S|PO:0009006;shoot;S|PO:0020038;petiole;S|PO:0009029;stamen;S|PO:0009032;petal;S|PO:0020137;leaf apex;S|PO:0009010;seed;S|PO…
93	VIT_18s0001g13760	GSVIVT01009848001	chr18_11761760_11763067	Metabolism	CYP71AT2v2	AT4G31500	PO:0005052;callus;S|PO:0000230;inflorescence meristem;S|PO:0008019;leaf lamina base;S|PO:0020100;hypocotyl;S|PO:0000084;sperm cell;S|PO:0020030;cotyledon;S|PO:0009052;pedicel;S|PO:0000013;cauline leaf;S|PO:0009009;embryo;S|PO:0000037;shoot apex;S|PO:0009046;flower;S|PO:0020091;male gametophyte;S|PO:0009006;shoot;S|PO:0020038;petiole;S|PO:0009029;stamen;S|PO:0009032;petal;S|PO:0000293;guard cell;S…
94	VIT_18s0001g13770	GSVIVT01009849001	chr18_11767560_11769317	Metabolism	Cytochrome P450, family 83, subfamily B, polypeptide 1	AT4G31500	PO:0005052;callus;S|PO:0000230;inflorescence meristem;S|PO:0008019;leaf lamina base;S|PO:0020100;hypocotyl;S|PO:0020030;cotyledon;S|PO:0009052;pedicel;S|PO:0000013;cauline leaf;S|PO:0009009;embryo;S|PO:0009046;flower;S|PO:0000037;shoot apex;S|PO:0020091;male gametophyte;S|PO:0009006;shoot;S|PO:0020038;petiole;S|PO:0009029;stamen;S|PO:0009032;petal;S|PO:0000293;guard cell;S|PO:0009031;sepal;S|PO:0…
95	VIT_18s0001g13780	GSVIVT01009850001	chr18_11774368_11775896	Metabolism	Cytochrome P450, family 83, subfamily B, polypeptide 1	AT4G31500	PO:0005052;callus;S|PO:0000230;inflorescence meristem;S|PO:0008019;leaf lamina base;S|PO:0020100;hypocotyl;S|PO:0020030;cotyledon;S|PO:0009052;pedicel;S|PO:0000013;cauline leaf;S|PO:0009046;flower;S|PO:0009009;embryo;S|PO:0000037;shoot apex;S|PO:0020091;male gametophyte;S|PO:0009006;shoot;S|PO:0020038;petiole;S|PO:0009029;stamen;S|PO:0009032;petal;S|PO:0000293;guard cell;S|PO:0009010;seed;S|PO:00…
96	VIT_18s0001g13790	GSVIVT01009851001	chr18_11779263_11781156	Metabolism	Cytochrome P450, family 83, subfamily B, polypeptide 1	AT4G31500	PO:0005052;callus;S|PO:0000230;inflorescence meristem;S|PO:0008019;leaf lamina base;S|PO:0020100;hypocotyl;S|PO:0020030;cotyledon;S|PO:0009052;pedicel;S|PO:0000013;cauline leaf;S|PO:0009009;embryo;S|PO:0000037;shoot apex;S|PO:0009046;flower;S|PO:0020091;male gametophyte;S|PO:0009006;shoot;S|PO:0020038;petiole;S|PO:0009029;stamen;S|PO:0009032;petal;S|PO:0000293;guard cell;S|PO:0009031;sepal;S|PO:0…
97	VIT_18s0001g13800	GSVIVT01009852001	chr18_11784344_11786071	Metabolism	CYP71AT2v2	AT3G26320	PO:0005052;callus;S|PO:0000230;inflorescence meristem;S|PO:0008019;leaf lamina base;S|PO:0020100;hypocotyl;S|PO:0020030;cotyledon;S|PO:0009052;pedicel;S|PO:0000013;cauline leaf;S|PO:0009009;embryo;S|PO:0009046;flower;S|PO:0000037;shoot apex;S|PO:0020091;male gametophyte;S|PO:0009006;shoot;S|PO:0009032;petal;S|PO:0009029;stamen;S|PO:0020038;petiole;S|PO:0000293;guard cell;S|PO:0020137;leaf apex;S|…
98	VIT_18s0001g13810	GSVIVT01009853001	chr18_11789356_11791909	Metabolism	Heat shock protein-related	-	0
99	VIT_18s0001g13820	GSVIVT01009854001	chr18_11794593_11796161	Metabolism	Cytochrome P450, family 83, subfamily B, polypeptide 1	AT4G31500	PO:0005052;callus;S|PO:0000230;inflorescence meristem;S|PO:0008019;leaf lamina base;S|PO:0020100;hypocotyl;S|PO:0020030;cotyledon;S|PO:0009052;pedicel;S|PO:0000013;cauline leaf;S|PO:0009009;embryo;S|PO:0009046;flower;S|PO:0000037;shoot apex;S|PO:0020091;male gametophyte;S|PO:0009006;shoot;S|PO:0009032;petal;S|PO:0009029;stamen;S|PO:0020038;petiole;S|PO:0000293;guard cell;S|PO:0020137;leaf apex;S|…
100	VIT_18s0001g13830	GSVIVT01009854001	chr18_11801940_11803508	Metabolism	Cytochrome P450, family 83, subfamily B, polypeptide 1	AT4G31500	PO:0005052;callus;S|PO:0000230;inflorescence meristem;S|PO:0008019;leaf lamina base;S|PO:0020100;hypocotyl;S|PO:0020030;cotyledon;S|PO:0009052;pedicel;S|PO:0000013;cauline leaf;S|PO:0009009;embryo;S|PO:0009046;flower;S|PO:0000037;shoot apex;S|PO:0020091;male gametophyte;S|PO:0009006;shoot;S|PO:0009032;petal;S|PO:0009029;stamen;S|PO:0020038;petiole;S|PO:0000293;guard cell;S|PO:0020137;leaf apex;S|…
101	VIT_18s0001g13850	GSVIVT01009855001	chr18_11832431_11833905	Metabolism	Cytochrome P450, family 83, subfamily B, polypeptide 1	AT4G31500	PO:0005052;callus;S|PO:0000230;inflorescence meristem;S|PO:0008019;leaf lamina base;S|PO:0020100;hypocotyl;S|PO:0020030;cotyledon;S|PO:0009052;pedicel;S|PO:0000013;cauline leaf;S|PO:0009046;flower;S|PO:0009009;embryo;S|PO:0000037;shoot apex;S|PO:0020091;male gametophyte;S|PO:0009006;shoot;S|PO:0020038;petiole;S|PO:0009029;stamen;S|PO:0009032;petal;S|PO:0000293;guard cell;S|PO:0009010;seed;S|PO:00…
102	VIT_18s0001g13870	GSVIVT01009858001	chr18_11862607_11871541	Signaling	Calmodulin binding protein	AT1G19870	PO:0000230;inflorescence meristem;S|PO:0008019;leaf lamina base;S|PO:0020100;hypocotyl;S|PO:0020030;cotyledon;S|PO:0000005;cultured cell;S|PO:0009052;pedicel;S|PO:0000013;cauline leaf;S|PO:0009009;embryo;S|PO:0000037;shoot apex;S|PO:0009046;flower;S|PO:0020091;male gametophyte;S|PO:0009006;shoot;S|PO:0020038;petiole;S|PO:0009029;stamen;S|PO:0009032;petal;S|PO:0000293;guard cell;S|PO:0020137;leaf …
103	VIT_18s0001g13880	GSVIVT01009860001	chr18_11876078_11892231	Regulation	Zinc finger (CCCH-type) family protein	AT1G19860	PO:0000230;inflorescence meristem;S|PO:0008019;leaf lamina base;S|PO:0020100;hypocotyl;S|PO:0020030;cotyledon;S|PO:0009052;pedicel;S|PO:0000013;cauline leaf;S|PO:0009009;embryo;S|PO:0009046;flower;S|PO:0000037;shoot apex;S|PO:0020091;male gametophyte;S|PO:0009006;shoot;S|PO:0020038;petiole;S|PO:0009029;stamen;S|PO:0009032;petal;S|PO:0006345;pollen tube;S|PO:0020137;leaf apex;S|PO:0009010;seed;S|P…
104	VIT_18s0001g13930	GSVIVT01009865001	chr18_11920505_11928962	Signaling	Auxin response factor 5 (Transcription factor MONOPTEROS)	AT1G19850	PO:0000230;inflorescence meristem;S|PO:0000018;ovule primordium;S|PO:0008019;leaf lamina base;S|PO:0020001;ovary placenta;S|PO:0020100;hypocotyl;S|PO:0020030;cotyledon;S|PO:0009052;pedicel;S|PO:0000013;cauline leaf;S|PO:0000052;petiole vascular system;S|PO:0009046;flower;S|PO:0000037;shoot apex;S|PO:0009009;embryo;S|PO:0020091;male gametophyte;S|PO:0009006;shoot;S|PO:0020102;transmitting tissue;S…
105	VIT_18s0001g13940	GSVIVT01009866001	chr18_11933806_11936210	Diverse functions	Pentatricopeptide (PPR) repeat-containing	AT1G25360	PO:0008019;leaf lamina base;S|PO:0020100;hypocotyl;S|PO:0000084;sperm cell;S|PO:0020030;cotyledon;S|PO:0000005;cultured cell;S|PO:0009052;pedicel;S|PO:0009009;embryo;S|PO:0009046;flower;S|PO:0000037;shoot apex;S|PO:0009006;shoot;S|PO:0020038;petiole;S|PO:0009029;stamen;S|PO:0009032;petal;S|PO:0009010;seed;S|PO:0009031;sepal;S|PO:0009047;stem;S|PO:0009005;root;S|PO:0008034;leaf whorl;S|PO:0009025;…
106	VIT_18s0001g13950	GSVIVT01009867001	chr18_11940712_11949407	Metabolism	RNA polymerase Rpa43 subunit	AT1G75670	PO:0000230;inflorescence meristem;S|PO:0008019;leaf lamina base;S|PO:0020100;hypocotyl;S|PO:0020030;cotyledon;S|PO:0009052;pedicel;S|PO:0000013;cauline leaf;S|PO:0009009;embryo;S|PO:0009046;flower;S|PO:0000037;shoot apex;S|PO:0020091;male gametophyte;S|PO:0009006;shoot;S|PO:0020038;petiole;S|PO:0009029;stamen;S|PO:0009032;petal;S|PO:0009031;sepal;S|PO:0009010;seed;S|PO:0020137;leaf apex;S|PO:0009…
107	VIT_18s0001g13960	GSVIVT01009870001	chr18_11959623_11960345	Signaling	SAUR_E	AT1G75590	PO:0000230;inflorescence meristem;S|PO:0008019;leaf lamina base;S|PO:0020100;hypocotyl;S|PO:0000084;sperm cell;S|PO:0020030;cotyledon;S|PO:0000282;trichome;S|PO:0009052;pedicel;S|PO:0000013;cauline leaf;S|PO:0000037;shoot apex;S|PO:0009009;embryo;S|PO:0009046;flower;S|PO:0009006;shoot;S|PO:0020091;male gametophyte;S|PO:0009029;stamen;S|PO:0020038;petiole;S|PO:0009032;petal;S|PO:0006345;pollen tub…
108	VIT_18s0001g13970	GSVIVT01009871001	chr18_11974983_11980862	Cellular process	Myosin-related	AT1G19835	PO:0000230;inflorescence meristem;S|PO:0008019;leaf lamina base;S|PO:0020100;hypocotyl;S|PO:0020030;cotyledon;S|PO:0009052;pedicel;S|PO:0000013;cauline leaf;S|PO:0009009;embryo;S|PO:0009046;flower;S|PO:0000037;shoot apex;S|PO:0020091;male gametophyte;S|PO:0009006;shoot;S|PO:0020038;petiole;S|PO:0009029;stamen;S|PO:0009032;petal;S|PO:0009031;sepal;S|PO:0009010;seed;S|PO:0020137;leaf apex;S|PO:0009…
109	VIT_18s0001g13980	GSVIVT01009872001	chr18_11987475_11987922	Signaling	Auxin responsive SAUR protein	AT1G75580	PO:0000230;inflorescence meristem;S|PO:0008019;leaf lamina base;S|PO:0020100;hypocotyl;S|PO:0020030;cotyledon;S|PO:0009052;pedicel;S|PO:0000013;cauline leaf;S|PO:0000037;shoot apex;S|PO:0009046;flower;S|PO:0009009;embryo;S|PO:0020091;male gametophyte;S|PO:0009006;shoot;S|PO:0020038;petiole;S|PO:0009032;petal;S|PO:0009029;stamen;S|PO:0020137;leaf apex;S|PO:0009031;sepal;S|PO:0009010;seed;S|PO:0009…
110	VIT_18s0001g14000	GSVIVT01009875001	chr18_12002927_12003389	Signaling	Auxin-induced SAUR	AT4G38840	PO:0000230;inflorescence meristem;S|PO:0008019;leaf lamina base;S|PO:0020100;hypocotyl;S|PO:0020030;cotyledon;S|PO:0009052;pedicel;S|PO:0000013;cauline leaf;S|PO:0009009;embryo;S|PO:0009046;flower;S|PO:0000037;shoot apex;S|PO:0020091;male gametophyte;S|PO:0009006;shoot;S|PO:0020038;petiole;S|PO:0009029;stamen;S|PO:0009032;petal;S|PO:0009031;sepal;S|PO:0009010;seed;S|PO:0020137;leaf apex;S|PO:0009…
111	VIT_18s0001g14010	GSVIVT01009876001 GSVIVT01009877001	chr18_12004532_12014082	Metabolism	Sulfate adenylyltransferase	AT1G19920	PO:0000230;inflorescence meristem;S|PO:0008019;leaf lamina base;S|PO:0000084;sperm cell;S|PO:0020100;hypocotyl;S|PO:0020030;cotyledon;S|PO:0000005;cultured cell;S|PO:0009052;pedicel;S|PO:0000013;cauline leaf;S|PO:0009009;embryo;S|PO:0000037;shoot apex;S|PO:0009046;flower;S|PO:0020091;male gametophyte;S|PO:0009006;shoot;S|PO:0009001;fruit;S|PO:0020038;petiole;S|PO:0009029;stamen;S|PO:0009032;petal…
112	VIT_18s0001g14020	GSVIVT01009879001	chr18_12032185_12069047	Metabolism	5'-3' exoribonuclease 2	AT1G75660	PO:0000230;inflorescence meristem;S|PO:0008019;leaf lamina base;S|PO:0000084;sperm cell;S|PO:0020100;hypocotyl;S|PO:0020030;cotyledon;S|PO:0009052;pedicel;S|PO:0000013;cauline leaf;S|PO:0009009;embryo;S|PO:0009046;flower;S|PO:0000037;shoot apex;S|PO:0020091;male gametophyte;S|PO:0009006;shoot;S|PO:0020038;petiole;S|PO:0009029;stamen;S|PO:0009032;petal;S|PO:0006345;pollen tube;S|PO:0000293;guard c…
113	VIT_18s0001g14030	GSVIVT01009880001	chr18_12073618_12075722	Metabolism	Lysine decarboxylase	AT2G37210	PO:0000230;inflorescence meristem;S|PO:0008019;leaf lamina base;S|PO:0000084;sperm cell;S|PO:0020100;hypocotyl;S|PO:0020030;cotyledon;S|PO:0009052;pedicel;S|PO:0000013;cauline leaf;S|PO:0009009;embryo;S|PO:0009046;flower;S|PO:0000037;shoot apex;S|PO:0020091;male gametophyte;S|PO:0009006;shoot;S|PO:0020038;petiole;S|PO:0009029;stamen;S|PO:0009032;petal;S|PO:0009031;sepal;S|PO:0009010;seed;S|PO:002…
114	VIT_18s0001g14040	GSVIVT01009881001	chr18_12086327_12090970	Cellular process	Endo-1,4-beta-glucanase	AT1G75680	PO:0000230;inflorescence meristem;S|PO:0008019;leaf lamina base;S|PO:0020100;hypocotyl;S|PO:0000084;sperm cell;S|PO:0020030;cotyledon;S|PO:0009052;pedicel;S|PO:0000013;cauline leaf;S|PO:0009046;flower;S|PO:0000037;shoot apex;S|PO:0009009;embryo;S|PO:0009006;shoot;S|PO:0020091;male gametophyte;S|PO:0020038;petiole;S|PO:0009029;stamen;S|PO:0009032;petal;S|PO:0006345;pollen tube;S|PO:0000293;guard c…
115	VIT_18s0001g14080	GSVIVT01009886001 GSVIVT01009887001	chr18_12136487_12140512	Metabolism	Diphthine synthase (DPH5)	AT4G31790	PO:0000230;inflorescence meristem;S|PO:0008019;leaf lamina base;S|PO:0020100;hypocotyl;S|PO:0020030;cotyledon;S|PO:0009052;pedicel;S|PO:0000013;cauline leaf;S|PO:0009009;embryo;S|PO:0009046;flower;S|PO:0000037;shoot apex;S|PO:0020091;male gametophyte;S|PO:0009006;shoot;S|PO:0020038;petiole;S|PO:0009029;stamen;S|PO:0009032;petal;S|PO:0009031;sepal;S|PO:0009010;seed;S|PO:0020137;leaf apex;S|PO:0009…
116	VIT_18s0001g14090	GSVIVT01009888001	chr18_12141515_12144267	Transport	Molecular chaperone DnaJ	AT1G75690	PO:0000230;inflorescence meristem;S|PO:0008019;leaf lamina base;S|PO:0020100;hypocotyl;S|PO:0000084;sperm cell;S|PO:0020030;cotyledon;S|PO:0009052;pedicel;S|PO:0000013;cauline leaf;S|PO:0009009;embryo;S|PO:0000037;shoot apex;S|PO:0009046;flower;S|PO:0020091;male gametophyte;S|PO:0009006;shoot;S|PO:0020038;petiole;S|PO:0009029;stamen;S|PO:0009032;petal;S|PO:0006345;pollen tube;S|PO:0020137;leaf ap…
117	VIT_18s0001g14100	GSVIVT01009889001	chr18_12146146_12150550	Signaling	ABA-responsive protein (HVA22)HVA22H	AT5G42560	PO:0000230;inflorescence meristem;S|PO:0008019;leaf lamina base;S|PO:0000084;sperm cell;S|PO:0020100;hypocotyl;S|PO:0020030;cotyledon;S|PO:0009052;pedicel;S|PO:0000013;cauline leaf;S|PO:0009009;embryo;S|PO:0009046;flower;S|PO:0000037;shoot apex;S|PO:0020091;male gametophyte;S|PO:0009006;shoot;S|PO:0020038;petiole;S|PO:0009029;stamen;S|PO:0009032;petal;S|PO:0006345;pollen tube;S|PO:0009010;seed;S|…
118	VIT_18s0001g14110	GSVIVT01009890001	chr18_12151849_12158339	Cellular process	Transcription factor E2F/dimerisation partner (TDP) E2F2	AT1G47870	PO:0008019;leaf lamina base;S|PO:0020100;hypocotyl;S|PO:0009062;gynoecium;S|PO:0000013;cauline leaf;S|PO:0020148;shoot apical meristem;S|PO:0009046;flower;S|PO:0020091;male gametophyte;S|PO:0009032;petal;S|PO:0020038;petiole;S|PO:0009029;stamen;S|PO:0009031;sepal;S|PO:0009030;carpel;S|PO:0000025;root tip;S|PO:0006504;leaf trichome;S|PO:0009073;stigma;S|PO:0009005;root;S|PO:0009072;ovary;S|PO:0009…
119	VIT_18s0001g14120	GSVIVT01009891001	chr18_12160472_12174229	Metabolism	Translation initiation factor eIF-3 subunit 3	AT2G45730	PO:0000230;inflorescence meristem;S|PO:0008019;leaf lamina base;S|PO:0020100;hypocotyl;S|PO:0000084;sperm cell;S|PO:0020030;cotyledon;S|PO:0009052;pedicel;S|PO:0000013;cauline leaf;S|PO:0009009;embryo;S|PO:0000037;shoot apex;S|PO:0009046;flower;S|PO:0020091;male gametophyte;S|PO:0009006;shoot;S|PO:0020038;petiole;S|PO:0009029;stamen;S|PO:0009032;petal;S|PO:0006345;pollen tube;S|PO:0009010;seed;S|…
120	VIT_18s0001g14130	GSVIVT01009892001	chr18_12179540_12181647	Regulation	Zinc finger (C2H2 type) family	AT1G75710	PO:0000230;inflorescence meristem;S|PO:0008019;leaf lamina base;S|PO:0020100;hypocotyl;S|PO:0020030;cotyledon;S|PO:0009052;pedicel;S|PO:0000013;cauline leaf;S|PO:0000037;shoot apex;S|PO:0009009;embryo;S|PO:0009046;flower;S|PO:0020091;male gametophyte;S|PO:0009006;shoot;S|PO:0020038;petiole;S|PO:0009029;stamen;S|PO:0009032;petal;S|PO:0009031;sepal;S|PO:0020137;leaf apex;S|PO:0009010;seed;S|PO:0009…
121	VIT_18s0001g14160	GSVIVT01009894001	chr18_12205115_12205631	Regulation	Heat-and acid-stable phosphoprotein	-	PO:0000230;inflorescence meristem;S|PO:0008019;leaf lamina base;S|PO:0020100;hypocotyl;S|PO:0000084;sperm cell;S|PO:0020030;cotyledon;S|PO:0009052;pedicel;S|PO:0000013;cauline leaf;S|PO:0009009;embryo;S|PO:0000037;shoot apex;S|PO:0009046;flower;S|PO:0020091;male gametophyte;S|PO:0009006;shoot;S|PO:0020038;petiole;S|PO:0009029;stamen;S|PO:0009032;petal;S|PO:0006345;pollen tube;S|PO:0009010;seed;S|…
122	VIT_18s0001g14170	GSVIVT01009895001	chr18_12212398_12215228	Cellular process	Cyclin-dependent protein kinase regulator CYCB2_4	AT1G76310	PO:0000230;inflorescence meristem;S|PO:0008019;leaf lamina base;S|PO:0000084;sperm cell;S|PO:0020100;hypocotyl;S|PO:0009052;pedicel;S|PO:0000013;cauline leaf;S|PO:0009046;flower;S|PO:0000037;shoot apex;S|PO:0009009;embryo;S|PO:0009006;shoot;S|PO:0020038;petiole;S|PO:0009032;petal;S|PO:0006345;pollen tube;S|PO:0009010;seed;S|PO:0020137;leaf apex;S|PO:0009031;sepal;S|PO:0009005;root;S|PO:0008034;le…
123	VIT_18s0001g14230	GSVIVT01009899001	chr18_12252526_12257027	Metabolism	Hexokinase	AT1G47840	PO:0005052;callus;S|PO:0000230;inflorescence meristem;S|PO:0008019;leaf lamina base;S|PO:0020100;hypocotyl;S|PO:0000084;sperm cell;S|PO:0020030;cotyledon;S|PO:0000005;cultured cell;S|PO:0009052;pedicel;S|PO:0000013;cauline leaf;S|PO:0009009;embryo;S|PO:0000037;shoot apex;S|PO:0009046;flower;S|PO:0020091;male gametophyte;S|PO:0009006;shoot;S|PO:0009001;fruit;S|PO:0009032;petal;S|PO:0009029;stamen;…
124	VIT_18s0001g14240	GSVIVT01009900001	chr18_12257459_12261168	Transport	Adaptor-related protein complex 2, sigma 1 sub	AT1G47830	PO:0000230;inflorescence meristem;S|PO:0008019;leaf lamina base;S|PO:0000084;sperm cell;S|PO:0020100;hypocotyl;S|PO:0020030;cotyledon;S|PO:0009052;pedicel;S|PO:0000013;cauline leaf;S|PO:0009009;embryo;S|PO:0009046;flower;S|PO:0000037;shoot apex;S|PO:0020091;male gametophyte;S|PO:0009006;shoot;S|PO:0020038;petiole;S|PO:0009029;stamen;S|PO:0009032;petal;S|PO:0006345;pollen tube;S|PO:0020137;leaf ap…
125	VIT_18s0001g14270	GSVIVT01009902001	chr18_12276091_12276597	Signaling	Gibberellin-regulated protein 1 (GASA1)	AT1G75750	PO:0000230;inflorescence meristem;S|PO:0008019;leaf lamina base;S|PO:0020100;hypocotyl;S|PO:0020030;cotyledon;S|PO:0009052;pedicel;S|PO:0002000;stomatal complex;S|PO:0000013;cauline leaf;S|PO:0009046;flower;S|PO:0000037;shoot apex;S|PO:0009009;embryo;S|PO:0009001;fruit;S|PO:0020091;male gametophyte;S|PO:0009006;shoot;S|PO:0020038;petiole;S|PO:0009029;stamen;S|PO:0009032;petal;S|PO:0009010;seed;S|…
126	VIT_18s0001g14280	GSVIVT01009903001	chr18_12281671_12286855	Cellular process	ER lumen protein retaining receptor	AT1G75760	PO:0000230;inflorescence meristem;S|PO:0008019;leaf lamina base;S|PO:0020100;hypocotyl;S|PO:0020030;cotyledon;S|PO:0009052;pedicel;S|PO:0000013;cauline leaf;S|PO:0009009;embryo;S|PO:0009046;flower;S|PO:0000037;shoot apex;S|PO:0020091;male gametophyte;S|PO:0009006;shoot;S|PO:0020038;petiole;S|PO:0009029;stamen;S|PO:0009032;petal;S|PO:0006345;pollen tube;S|PO:0020137;leaf apex;S|PO:0009010;seed;S|P…
127	VIT_18s0001g14290	GSVIVT01009904001	chr18_12292329_12294516	Metabolism	Invertase-like protein	AT4G34860	PO:0000230;inflorescence meristem;S|PO:0008019;leaf lamina base;S|PO:0020100;hypocotyl;S|PO:0020030;cotyledon;S|PO:0000005;cultured cell;S|PO:0009052;pedicel;S|PO:0000013;cauline leaf;S|PO:0009046;flower;S|PO:0000037;shoot apex;S|PO:0009009;embryo;S|PO:0009006;shoot;S|PO:0020091;male gametophyte;S|PO:0009029;stamen;S|PO:0020038;petiole;S|PO:0009032;petal;S|PO:0006345;pollen tube;S|PO:0009010;seed…
128	VIT_18s0001g14310	GSVIVT01009907001	chr18_12303077_12305027	Metabolism	Flavonone- 3-hydroxylase	AT3G51240	PO:0000230;inflorescence meristem;S|PO:0008019;leaf lamina base;S|PO:0020100;hypocotyl;S|PO:0020030;cotyledon;S|PO:0009052;pedicel;S|PO:0000013;cauline leaf;S|PO:0009009;embryo;S|PO:0000037;shoot apex;S|PO:0009046;flower;S|PO:0009006;shoot;S|PO:0020091;male gametophyte;S|PO:0020038;petiole;S|PO:0009029;stamen;S|PO:0009032;petal;S|PO:0006345;pollen tube;S|PO:0009031;sepal;S|PO:0020137;leaf apex;S|…
129	VIT_18s0001g14360	GSVIVT01009913001 GSVIVT01009914001	chr18_12337145_12340985	Cellular process	Tubulin beta-1 chain	AT1G75780	PO:0000230;inflorescence meristem;S|PO:0008019;leaf lamina base;S|PO:0020100;hypocotyl;S|PO:0020030;cotyledon;S|PO:0000005;cultured cell;S|PO:0009052;pedicel;S|PO:0000013;cauline leaf;S|PO:0009009;embryo;S|PO:0000037;shoot apex;S|PO:0009046;flower;S|PO:0020091;male gametophyte;S|PO:0009006;shoot;S|PO:0020038;petiole;S|PO:0009029;stamen;S|PO:0009032;petal;S|PO:0006345;pollen tube;S|PO:0000293;guar…
130	VIT_18s0001g14400	GSVIVT01009919001	chr18_12377314_12378089	Metabolism	Peptidyl-prolyl cis-trans isomerase ROC5 (rotamase CYP 5)	AT4G34870	PO:0000230;inflorescence meristem;S|PO:0008019;leaf lamina base;S|PO:0000084;sperm cell;S|PO:0020100;hypocotyl;S|PO:0020030;cotyledon;S|PO:0000005;cultured cell;S|PO:0009052;pedicel;S|PO:0000013;cauline leaf;S|PO:0009009;embryo;S|PO:0000037;shoot apex;S|PO:0009046;flower;S|PO:0020091;male gametophyte;S|PO:0009006;shoot;S|PO:0009001;fruit;S|PO:0020038;petiole;S|PO:0009029;stamen;S|PO:0009032;petal…
131	VIT_18s0001g14440	GSVIVT01009924001	chr18_12432955_12439459	Transport	Molecular chaperone DnaJ	AT4G36040	PO:0000230;inflorescence meristem;S|PO:0008019;leaf lamina base;S|PO:0020100;hypocotyl;S|PO:0000084;sperm cell;S|PO:0020030;cotyledon;S|PO:0009052;pedicel;S|PO:0000013;cauline leaf;S|PO:0009009;embryo;S|PO:0000037;shoot apex;S|PO:0009046;flower;S|PO:0020091;male gametophyte;S|PO:0009006;shoot;S|PO:0020038;petiole;S|PO:0009029;stamen;S|PO:0009032;petal;S|PO:0006345;pollen tube;S|PO:0020137;leaf ap…
132	VIT_18s0001g14450	GSVIVT01009925001	chr18_12453766_12456583	Metabolism	Ferredoxin:nadp+ Oxidoreductase PETH	AT5G66190	PO:0000230;inflorescence meristem;S|PO:0008019;leaf lamina base;S|PO:0000084;sperm cell;S|PO:0020100;hypocotyl;S|PO:0020030;cotyledon;S|PO:0009052;pedicel;S|PO:0000013;cauline leaf;S|PO:0009009;embryo;S|PO:0009046;flower;S|PO:0000037;shoot apex;S|PO:0020091;male gametophyte;S|PO:0009006;shoot;S|PO:0009001;fruit;S|PO:0020038;petiole;S|PO:0009029;stamen;S|PO:0009032;petal;S|PO:0000293;guard cell;S|…
133	VIT_18s0001g14480	GSVIVT01009928001	chr18_12468330_12470542	Response to stimulus	Thaumatin SCUTL1	AT1G20030	PO:0000230;inflorescence meristem;S|PO:0008019;leaf lamina base;S|PO:0020100;hypocotyl;S|PO:0020030;cotyledon;S|PO:0009052;pedicel;S|PO:0000013;cauline leaf;S|PO:0009009;embryo;S|PO:0009046;flower;S|PO:0000037;shoot apex;S|PO:0020091;male gametophyte;S|PO:0009006;shoot;S|PO:0009032;petal;S|PO:0009029;stamen;S|PO:0020038;petiole;S|PO:0020137;leaf apex;S|PO:0009031;sepal;S|PO:0009010;seed;S|PO:0009…
134	VIT_18s0001g14490	GSVIVT01009930001	chr18_12488747_12490747	Response to stimulus	Thaumatin	AT4G24180	PO:0000230;inflorescence meristem;S|PO:0008019;leaf lamina base;S|PO:0020100;hypocotyl;S|PO:0020030;cotyledon;S|PO:0009052;pedicel;S|PO:0000013;cauline leaf;S|PO:0009009;embryo;S|PO:0009046;flower;S|PO:0000037;shoot apex;S|PO:0020091;male gametophyte;S|PO:0009006;shoot;S|PO:0009032;petal;S|PO:0009029;stamen;S|PO:0020038;petiole;S|PO:0020137;leaf apex;S|PO:0009031;sepal;S|PO:0009010;seed;S|PO:0009…
135	VIT_18s0001g14500	GSVIVT01009931001	chr18_12501841_12507813	Response to stimulus	SHD (shepherd)	AT4G24190	PO:0005052;callus;S|PO:0000230;inflorescence meristem;S|PO:0008019;leaf lamina base;S|PO:0000084;sperm cell;S|PO:0020100;hypocotyl;S|PO:0020030;cotyledon;S|PO:0000005;cultured cell;S|PO:0009052;pedicel;S|PO:0006085;root meristem;S|PO:0000013;cauline leaf;S|PO:0009009;embryo;S|PO:0000037;shoot apex;S|PO:0009046;flower;S|PO:0020091;male gametophyte;S|PO:0009006;shoot;S|PO:0020038;petiole;S|PO:00090…
136	VIT_18s0001g14510	GSVIVT01009932001	chr18_12509258_12513293	Metabolism	Ribosomal protein L28	AT4G31460	PO:0000230;inflorescence meristem;S|PO:0008019;leaf lamina base;S|PO:0020100;hypocotyl;S|PO:0020030;cotyledon;S|PO:0009052;pedicel;S|PO:0000013;cauline leaf;S|PO:0009009;embryo;S|PO:0009046;flower;S|PO:0000037;shoot apex;S|PO:0020091;male gametophyte;S|PO:0009006;shoot;S|PO:0020038;petiole;S|PO:0009029;stamen;S|PO:0009032;petal;S|PO:0009031;sepal;S|PO:0009010;seed;S|PO:0020137;leaf apex;S|PO:0009…
137	VIT_18s0001g14530	GSVIVT01009934001	chr18_12533609_12536412	Metabolism	Ubiquitin-protein ligase CIP8 (COP1-interacting protein 8)	AT5G64920	PO:0000230;inflorescence meristem;S|PO:0008019;leaf lamina base;S|PO:0000084;sperm cell;S|PO:0020100;hypocotyl;S|PO:0020030;cotyledon;S|PO:0009052;pedicel;S|PO:0000013;cauline leaf;S|PO:0009009;embryo;S|PO:0009046;flower;S|PO:0000037;shoot apex;S|PO:0020091;male gametophyte;S|PO:0009006;shoot;S|PO:0020038;petiole;S|PO:0009029;stamen;S|PO:0009032;petal;S|PO:0006345;pollen tube;S|PO:0009031;sepal;S…
138	VIT_18s0001g14540	GSVIVT01009935001	chr18_12545280_12566106	Metabolism	DEAD-box ATP-dependent RNA helicase 28	AT4G16630	PO:0000230;inflorescence meristem;S|PO:0008019;leaf lamina base;S|PO:0000084;sperm cell;S|PO:0020100;hypocotyl;S|PO:0020030;cotyledon;S|PO:0000005;cultured cell;S|PO:0009052;pedicel;S|PO:0000013;cauline leaf;S|PO:0009009;embryo;S|PO:0009046;flower;S|PO:0000037;shoot apex;S|PO:0020091;male gametophyte;S|PO:0009006;shoot;S|PO:0020038;petiole;S|PO:0009029;stamen;S|PO:0009032;petal;S|PO:0009031;sepal…
139	VIT_18s0001g14580	GSVIVT01009938001	chr18_12620422_12628019	Cellular process	Kinesin family member 18/19	AT1G20060	0
140	VIT_18s0001g14590	GSVIVT01009939001	chr18_12634521_12635111	Transport	ATSYTC/NTMC2T1.3/NTMC2TYPE1.3/SYTC	AT5G04220	PO:0000230;inflorescence meristem;S|PO:0008019;leaf lamina base;S|PO:0020100;hypocotyl;S|PO:0020030;cotyledon;S|PO:0000005;cultured cell;S|PO:0009052;pedicel;S|PO:0000013;cauline leaf;S|PO:0009009;embryo;S|PO:0009046;flower;S|PO:0000037;shoot apex;S|PO:0020091;male gametophyte;S|PO:0009006;shoot;S|PO:0020038;petiole;S|PO:0009029;stamen;S|PO:0009032;petal;S|PO:0006345;pollen tube;S|PO:0020137;leaf…
141	VIT_18s0001g14600	GSVIVT01009940001	chr18_12645229_12650755	Diverse functions	Pentatricopeptide (PPR) repeat-containing protein	-	0
142	VIT_18s0001g14610	GSVIVT01009941001	chr18_12668387_12671744	Signaling	Clavata1 receptor kinase (CLV1)	AT1G75820	PO:0008019;leaf lamina base;S|PO:0020100;hypocotyl;S|PO:0000005;cultured cell;S|PO:0009062;gynoecium;S|PO:0006014;male archesporial cell;S|PO:0000013;cauline leaf;S|PO:0020148;shoot apical meristem;S|PO:0009046;flower;S|PO:0020091;male gametophyte;S|PO:0020038;petiole;S|PO:0009029;stamen;S|PO:0009032;petal;S|PO:0009071;tapetum;S|PO:0009031;sepal;S|PO:0009030;carpel;S|PO:0000229;floral meristem;S|…
143	VIT_18s0001g14620	GSVIVT01009942001	chr18_12678950_12679433	Metabolism	Ribosomal protein S16	-	PO:0000230;inflorescence meristem;S|PO:0005052;callus;S|PO:0008019;leaf lamina base;S|PO:0020100;hypocotyl;S|PO:0020030;cotyledon;S|PO:0009052;pedicel;S|PO:0000013;cauline leaf;S|PO:0009009;embryo;S|PO:0000037;shoot apex;S|PO:0009046;flower;S|PO:0009001;fruit;S|PO:0020091;male gametophyte;S|PO:0009006;shoot;S|PO:0009032;petal;S|PO:0020038;petiole;S|PO:0009029;stamen;S|PO:0000293;guard cell;S|PO:0…
144	VIT_18s0001g14630	GSVIVT01009943001	chr18_12682841_12691610	Transport	ATSYTB/NTMC2T1.2/NTMC2TYPE1.2/SYTB	AT1G20080	PO:0000230;inflorescence meristem;S|PO:0005052;callus;S|PO:0008019;leaf lamina base;S|PO:0020100;hypocotyl;S|PO:0000003;whole plant;S|PO:0000084;sperm cell;S|PO:0020030;cotyledon;S|PO:0000005;cultured cell;S|PO:0000013;cauline leaf;S|PO:0009009;embryo;S|PO:0009046;flower;S|PO:0009006;shoot;S|PO:0020091;male gametophyte;S|PO:0009029;stamen;S|PO:0009032;petal;S|PO:0006345;pollen tube;S|PO:0000293;g…
145	VIT_18s0001g14650	GSVIVT01009945001	chr18_12699590_12707069	Metabolism	DNA-directed RNA polymerase I subunit A12	-	PO:0000230;inflorescence meristem;S|PO:0008019;leaf lamina base;S|PO:0020100;hypocotyl;S|PO:0020030;cotyledon;S|PO:0009052;pedicel;S|PO:0000013;cauline leaf;S|PO:0009009;embryo;S|PO:0009046;flower;S|PO:0000037;shoot apex;S|PO:0020091;male gametophyte;S|PO:0009006;shoot;S|PO:0020038;petiole;S|PO:0009029;stamen;S|PO:0009032;petal;S|PO:0009010;seed;S|PO:0020137;leaf apex;S|PO:0009031;sepal;S|PO:0009…
146	VIT_18s0001g14660	GSVIVT01009946001	chr18_12710695_12716340	Transport	P-glycoprotein 13	AT1G27940	PO:0005052;callus;S|PO:0000230;inflorescence meristem;S|PO:0008019;leaf lamina base;S|PO:0020100;hypocotyl;S|PO:0000084;sperm cell;S|PO:0020030;cotyledon;S|PO:0000256;root hair;S|PO:0009052;pedicel;S|PO:0000013;cauline leaf;S|PO:0009009;embryo;S|PO:0000037;shoot apex;S|PO:0009046;flower;S|PO:0009006;shoot;S|PO:0020091;male gametophyte;S|PO:0009032;petal;S|PO:0009029;stamen;S|PO:0020038;petiole;S|…
147	VIT_18s0001g14670	GSVIVT01009947001	chr18_12719099_12724188	Signaling	Rac-like GTP-binding protein RAC1	AT1G75840	PO:0000230;inflorescence meristem;S|PO:0008019;leaf lamina base;S|PO:0020100;hypocotyl;S|PO:0000084;sperm cell;S|PO:0020030;cotyledon;S|PO:0009052;pedicel;S|PO:0000013;cauline leaf;S|PO:0009009;embryo;S|PO:0000037;shoot apex;S|PO:0009046;flower;S|PO:0020091;male gametophyte;S|PO:0009006;shoot;S|PO:0020038;petiole;S|PO:0009029;stamen;S|PO:0009032;petal;S|PO:0006345;pollen tube;S|PO:0009010;seed;S|…
148	VIT_18s0001g14680	GSVIVT01009948001	chr18_12725219_12753021	Transport	Vacuolar protein sorting 35	AT1G75850	PO:0000230;inflorescence meristem;S|PO:0008019;leaf lamina base;S|PO:0000084;sperm cell;S|PO:0020100;hypocotyl;S|PO:0020030;cotyledon;S|PO:0009052;pedicel;S|PO:0000013;cauline leaf;S|PO:0009009;embryo;S|PO:0009046;flower;S|PO:0000037;shoot apex;S|PO:0020091;male gametophyte;S|PO:0009006;shoot;S|PO:0020038;petiole;S|PO:0009029;stamen;S|PO:0009032;petal;S|PO:0009031;sepal;S|PO:0009010;seed;S|PO:002…
149	VIT_18s0001g14690	GSVIVT01009950001	chr18_12763424_12766855	Signaling	Protein kinase	AT1G77280	PO:0000230;inflorescence meristem;S|PO:0008019;leaf lamina base;S|PO:0000084;sperm cell;S|PO:0020100;hypocotyl;S|PO:0020030;cotyledon;S|PO:0009052;pedicel;S|PO:0000013;cauline leaf;S|PO:0009009;embryo;S|PO:0009046;flower;S|PO:0000037;shoot apex;S|PO:0020091;male gametophyte;S|PO:0009006;shoot;S|PO:0020038;petiole;S|PO:0009029;stamen;S|PO:0009032;petal;S|PO:0006345;pollen tube;S|PO:0009031;sepal;S…
150	VIT_18s0001g14710	-	chr18_12772148_12773056	Metabolism	Ketol-acid reductoisomerase precursor	AT3G58610	0
151	VIT_18s0001g14720	-	chr18_12773057_12773368	Diverse functions	Ankyrin repeat family protein	-	0
152	VIT_18s0001g14730	GSVIVT01009954001	chr18_12776655_12781411	Response to stimulus	Glutaredoxin	AT5G42150	PO:0000230;inflorescence meristem;S|PO:0008019;leaf lamina base;S|PO:0020100;hypocotyl;S|PO:0000084;sperm cell;S|PO:0020030;cotyledon;S|PO:0009052;pedicel;S|PO:0000013;cauline leaf;S|PO:0009009;embryo;S|PO:0000037;shoot apex;S|PO:0009046;flower;S|PO:0020091;male gametophyte;S|PO:0009006;shoot;S|PO:0020038;petiole;S|PO:0009029;stamen;S|PO:0009032;petal;S|PO:0006345;pollen tube;S|PO:0009010;seed;S|…
153	VIT_18s0001g14750	GSVIVT01009956001	chr18_12787199_12809768	Transport	Zinc finger (FYVE type) VPS19	AT1G20110	PO:0000230;inflorescence meristem;S|PO:0008019;leaf lamina base;S|PO:0020100;hypocotyl;S|PO:0020030;cotyledon;S|PO:0000005;cultured cell;S|PO:0009052;pedicel;S|PO:0000013;cauline leaf;S|PO:0009009;embryo;S|PO:0000037;shoot apex;S|PO:0009046;flower;S|PO:0020091;male gametophyte;S|PO:0009006;shoot;S|PO:0020038;petiole;S|PO:0009029;stamen;S|PO:0009032;petal;S|PO:0006345;pollen tube;S|PO:0009010;seed…
154	VIT_18s0001g14840	GSVIVT01009965001	chr18_12887405_12890179	Transport	Nickel ion transporter	AT2G16800	PO:0000230;inflorescence meristem;S|PO:0008019;leaf lamina base;S|PO:0020100;hypocotyl;S|PO:0020030;cotyledon;S|PO:0009052;pedicel;S|PO:0000013;cauline leaf;S|PO:0009009;embryo;S|PO:0009046;flower;S|PO:0000037;shoot apex;S|PO:0020091;male gametophyte;S|PO:0009006;shoot;S|PO:0020038;petiole;S|PO:0009029;stamen;S|PO:0009032;petal;S|PO:0009031;sepal;S|PO:0009010;seed;S|PO:0020137;leaf apex;S|PO:0009…
155	VIT_18s0001g14860	GSVIVT01009967001	chr18_12900823_12904890	Metabolism	SKP1	AT5G42190	PO:0008019;leaf lamina base;S|PO:0020100;hypocotyl;S|PO:0000005;cultured cell;S|PO:0000013;cauline leaf;S|PO:0009046;flower;S|PO:0020148;shoot apical meristem;S|PO:0020127;primary root;S|PO:0009001;fruit;S|PO:0020091;male gametophyte;S|PO:0009029;stamen;S|PO:0020038;petiole;S|PO:0009032;petal;S|PO:0009031;sepal;S|PO:0009030;carpel;S|PO:0009005;root;S|PO:0009025;leaf;S|PO:0000230;inflorescence mer…
156	VIT_18s0001g14870	GSVIVT01009968001	chr18_12908766_12912392	Metabolism	Subtilisin-type protease precursor	AT1G20160	PO:0000230;inflorescence meristem;S|PO:0008019;leaf lamina base;S|PO:0020030;cotyledon;S|PO:0000036;leaf vascular system;S|PO:0003011;root vascular system;S|PO:0009052;pedicel;S|PO:0000013;cauline leaf;S|PO:0009009;embryo;S|PO:0000037;shoot apex;S|PO:0009046;flower;S|PO:0020091;male gametophyte;S|PO:0009006;shoot;S|PO:0009032;petal;S|PO:0020038;petiole;S|PO:0009029;stamen;S|PO:0020137;leaf apex;S…
157	VIT_18s0001g14890	GSVIVT01009970001	chr18_12936974_12937903	Signaling	ABA-responsive element-binding protein 3 (AREB3)	AT3G56850	PO:0009046;flower;S|PO:0009010;seed;S|PO:0009009;embryo;S|PO:0000037;shoot apex;S|PO:0008034;leaf whorl;S|PO:0001081;F mature embryo stage;G|PO:0004507;D bilateral stage;G|PO:0001078;E expanded cotyledon stage;G|PO:0007611;petal differentiation and expansion stage;G
158	VIT_18s0001g14910	GSVIVT01009972001	chr18_12954423_12956365	Metabolism	Mannitol dehydrogenase	AT4G39330	PO:0000230;inflorescence meristem;S|PO:0008019;leaf lamina base;S|PO:0020100;hypocotyl;S|PO:0000084;sperm cell;S|PO:0020030;cotyledon;S|PO:0009052;pedicel;S|PO:0000013;cauline leaf;S|PO:0009046;flower;S|PO:0000037;shoot apex;S|PO:0009009;embryo;S|PO:0009001;fruit;S|PO:0009006;shoot;S|PO:0020091;male gametophyte;S|PO:0020038;petiole;S|PO:0009029;stamen;S|PO:0009032;petal;S|PO:0006345;pollen tube;S…
159	VIT_18s0001g14940	GSVIVT01009974001	chr18_12969264_12971832	Diverse functions	Pentatricopeptide (PPR) repeat-containing	AT3G26540	PO:0008019;leaf lamina base;S|PO:0000084;sperm cell;S|PO:0020100;hypocotyl;S|PO:0020030;cotyledon;S|PO:0009052;pedicel;S|PO:0000013;cauline leaf;S|PO:0009009;embryo;S|PO:0000037;shoot apex;S|PO:0009046;flower;S|PO:0009006;shoot;S|PO:0009032;petal;S|PO:0020038;petiole;S|PO:0009029;stamen;S|PO:0009031;sepal;S|PO:0009010;seed;S|PO:0009030;carpel;S|PO:0009047;stem;S|PO:0009005;root;S|PO:0008034;leaf …
160	VIT_18s0001g14950	-	chr18_12978238_12979279	Development	EMB2170 (embryo defective 2170)	AT1G76980	0
161	VIT_18s0001g14960	GSVIVT01009976001	chr18_12980373_12984313	Diverse functions	Pentatricopeptide (PPR) repeat-containing	AT1G77010	PO:0008019;leaf lamina base;S|PO:0000084;sperm cell;S|PO:0020100;hypocotyl;S|PO:0009052;pedicel;S|PO:0009009;embryo;S|PO:0000037;shoot apex;S|PO:0009046;flower;S|PO:0009006;shoot;S|PO:0020091;male gametophyte;S|PO:0020038;petiole;S|PO:0009032;petal;S|PO:0009031;sepal;S|PO:0009010;seed;S|PO:0009047;stem;S|PO:0009005;root;S|PO:0008034;leaf whorl;S|PO:0009025;leaf;S|PO:0001081;F mature embryo stage;…
162	VIT_18s0001g14970	GSVIVT01009977001	chr18_12985919_12987853	Diverse functions	Pentatricopeptide (PPR) repeat-containing	AT1G43980	PO:0008019;leaf lamina base;S|PO:0000084;sperm cell;S|PO:0020100;hypocotyl;S|PO:0020030;cotyledon;S|PO:0009052;pedicel;S|PO:0000013;cauline leaf;S|PO:0000037;shoot apex;S|PO:0009009;embryo;S|PO:0009046;flower;S|PO:0009006;shoot;S|PO:0020038;petiole;S|PO:0009029;stamen;S|PO:0009032;petal;S|PO:0009031;sepal;S|PO:0009010;seed;S|PO:0020137;leaf apex;S|PO:0009030;carpel;S|PO:0009047;stem;S|PO:0009005;…
163	VIT_18s0001g14980	GSVIVT01009978001	chr18_12992480_12996562	Metabolism	3-methyl-2-oxobutanoate dehydrogenase	AT1G21400	PO:0000230;inflorescence meristem;S|PO:0008019;leaf lamina base;S|PO:0000084;sperm cell;S|PO:0020100;hypocotyl;S|PO:0020030;cotyledon;S|PO:0000005;cultured cell;S|PO:0009052;pedicel;S|PO:0000013;cauline leaf;S|PO:0009009;embryo;S|PO:0000037;shoot apex;S|PO:0009046;flower;S|PO:0020091;male gametophyte;S|PO:0009006;shoot;S|PO:0009001;fruit;S|PO:0009032;petal;S|PO:0020038;petiole;S|PO:0009029;stamen…
164	VIT_18s0001g14990	GSVIVT01009979001	chr18_12997417_13013251	Signaling	Dual-specific kinase DSK1	AT3G13690	PO:0000230;inflorescence meristem;S|PO:0008019;leaf lamina base;S|PO:0000084;sperm cell;S|PO:0020100;hypocotyl;S|PO:0020030;cotyledon;S|PO:0000005;cultured cell;S|PO:0009052;pedicel;S|PO:0000013;cauline leaf;S|PO:0009009;embryo;S|PO:0000037;shoot apex;S|PO:0009046;flower;S|PO:0020091;male gametophyte;S|PO:0009006;shoot;S|PO:0009029;stamen;S|PO:0020038;petiole;S|PO:0009032;petal;S|PO:0006345;polle…
165	VIT_18s0001g15010	GSVIVT01009981001	chr18_13037311_13042185	Metabolism	F-box and leucine-rich repeat protein 1	AT1G77000	PO:0000230;inflorescence meristem;S|PO:0008019;leaf lamina base;S|PO:0020100;hypocotyl;S|PO:0020030;cotyledon;S|PO:0009052;pedicel;S|PO:0000013;cauline leaf;S|PO:0009009;embryo;S|PO:0009046;flower;S|PO:0000037;shoot apex;S|PO:0020091;male gametophyte;S|PO:0009006;shoot;S|PO:0020038;petiole;S|PO:0009029;stamen;S|PO:0009032;petal;S|PO:0006345;pollen tube;S|PO:0009031;sepal;S|PO:0009010;seed;S|PO:00…
166	VIT_18s0001g15020	GSVIVT01009982001	chr18_13043063_13050564	Transport	DnaJ homolog, subfamily A, member 4	AT1G77020	PO:0000230;inflorescence meristem;S|PO:0008019;leaf lamina base;S|PO:0000084;sperm cell;S|PO:0020100;hypocotyl;S|PO:0020030;cotyledon;S|PO:0000005;cultured cell;S|PO:0009052;pedicel;S|PO:0000013;cauline leaf;S|PO:0009009;embryo;S|PO:0009046;flower;S|PO:0000037;shoot apex;S|PO:0020091;male gametophyte;S|PO:0009006;shoot;S|PO:0020038;petiole;S|PO:0009029;stamen;S|PO:0009032;petal;S|PO:0006345;polle…
167	VIT_18s0001g15040	GSVIVT01009983001	chr18_13055734_13072493	Metabolism	ATP-dependent RNA helicase DDX54	AT1G77050	0
168	VIT_18s0001g15050	GSVIVT01009984001	chr18_13073854_13087034	Signaling	Protein phosphatase 2C	AT1G43900	PO:0000230;inflorescence meristem;S|PO:0008019;leaf lamina base;S|PO:0020100;hypocotyl;S|PO:0000084;sperm cell;S|PO:0020030;cotyledon;S|PO:0009052;pedicel;S|PO:0000013;cauline leaf;S|PO:0009009;embryo;S|PO:0000037;shoot apex;S|PO:0009046;flower;S|PO:0020091;male gametophyte;S|PO:0009006;shoot;S|PO:0020038;petiole;S|PO:0009029;stamen;S|PO:0009032;petal;S|PO:0006345;pollen tube;S|PO:0020137;leaf ap…
169	VIT_18s0001g15090	GSVIVT01009987001	chr18_13133931_13152578	Cellular process	RAB GTPase RAB18	AT1G43890	PO:0005052;callus;S|PO:0000230;inflorescence meristem;S|PO:0008019;leaf lamina base;S|PO:0020100;hypocotyl;S|PO:0000084;sperm cell;S|PO:0020030;cotyledon;S|PO:0000005;cultured cell;S|PO:0009052;pedicel;S|PO:0000013;cauline leaf;S|PO:0009009;embryo;S|PO:0000037;shoot apex;S|PO:0009046;flower;S|PO:0020091;male gametophyte;S|PO:0009006;shoot;S|PO:0009032;petal;S|PO:0020038;petiole;S|PO:0009029;stame…
170	VIT_18s0001g15100	GSVIVT01009989001	chr18_13176556_13178357	Metabolism	flavin-containing monooxygenase, putative	AT1G48910	PO:0009032;petal;S|PO:0006345;pollen tube;S|PO:0000084;sperm cell;S|PO:0009031;sepal;S|PO:0020030;cotyledon;S|PO:0009052;pedicel;S|PO:0009009;embryo;S|PO:0009005;root;S|PO:0000037;shoot apex;S|PO:0009046;flower;S|PO:0008034;leaf whorl;S|PO:0009025;leaf;S|PO:0007081;early rosette growth;G|PO:0004507;D bilateral stage;G|PO:0001185;C globular stage;G|PO:0007616;4 anthesis;G|PO:0007611;petal differen…
171	VIT_18s0001g15110	GSVIVT01009990001	chr18_13195418_13195879	Metabolism	Flavin-containing monooxygenases	AT1G21430	0
172	VIT_18s0001g15160	GSVIVT01009996001	chr18_13277786_13278346	Metabolism	S-adenosylmethionine sythetase 2	AT4G01850	0
173	VIT_18s0001g15170	GSVIVT01009996001	chr18_13278347_13278514	Metabolism	S-adenosylmethionine sythetase 2	AT4G01850	0
174	VIT_18s0001g15190	GSVIVT01009998001	chr18_13303082_13304738	Metabolism	flavin-containing monooxygenase, putative	AT1G48910	PO:0009010;seed;S|PO:0000084;sperm cell;S|PO:0020030;cotyledon;S|PO:0000229;floral meristem;S|PO:0009047;stem;S|PO:0006339;juvenile leaf;S|PO:0009009;embryo;S|PO:0009046;flower;S|PO:0000037;shoot apex;S|PO:0009005;root;S|PO:0008034;leaf whorl;S|PO:0020144;apical meristem;S|PO:0009025;leaf;S|PO:0007081;early rosette growth;G|PO:0001081;F mature embryo stage;G|PO:0004507;D bilateral stage;G|PO:0001…
175	VIT_18s0001g15200	GSVIVT01009999001	chr18_13306083_13306887	Signaling	SIK1 (serine/threonine kinase 1)	-	0
176	VIT_18s0001g15260	GSVIVT01010006001	chr18_13397962_13399162	Regulation	Myb domain protein 52	AT1G17950	PO:0000230;inflorescence meristem;S|PO:0005848;secondary xylem;S|PO:0008019;leaf lamina base;S|PO:0000084;sperm cell;S|PO:0020100;hypocotyl;S|PO:0020030;cotyledon;S|PO:0003011;root vascular system;S|PO:0020123;root cap;S|PO:0009052;pedicel;S|PO:0000013;cauline leaf;S|PO:0009009;embryo;S|PO:0000037;shoot apex;S|PO:0009046;flower;S|PO:0020091;male gametophyte;S|PO:0009006;shoot;S|PO:0009032;petal;S…
177	VIT_18s0001g15270	GSVIVT01010007001	chr18_13408234_13413047	Regulation	SCL1 (scarecrow-like 1)	AT1G21450	PO:0000230;inflorescence meristem;S|PO:0008019;leaf lamina base;S|PO:0020100;hypocotyl;S|PO:0020030;cotyledon;S|PO:0009052;pedicel;S|PO:0000013;cauline leaf;S|PO:0009009;embryo;S|PO:0009046;flower;S|PO:0000037;shoot apex;S|PO:0020091;male gametophyte;S|PO:0009006;shoot;S|PO:0020038;petiole;S|PO:0009029;stamen;S|PO:0009032;petal;S|PO:0009031;sepal;S|PO:0009010;seed;S|PO:0020137;leaf apex;S|PO:0009…
178	VIT_18s0001g15280	GSVIVT01010009001	chr18_13418393_13429810	Metabolism	RNA exonuclease 1	AT5G25800	PO:0000230;inflorescence meristem;S|PO:0008019;leaf lamina base;S|PO:0020100;hypocotyl;S|PO:0000084;sperm cell;S|PO:0020030;cotyledon;S|PO:0009052;pedicel;S|PO:0000013;cauline leaf;S|PO:0009009;embryo;S|PO:0000037;shoot apex;S|PO:0009046;flower;S|PO:0020091;male gametophyte;S|PO:0009006;shoot;S|PO:0020038;petiole;S|PO:0009029;stamen;S|PO:0009032;petal;S|PO:0020137;leaf apex;S|PO:0009010;seed;S|PO…
179	VIT_18s0001g15290	GSVIVT01010010001	chr18_13430862_13443967	Regulation	Ribosome maturation protein SDO1	AT1G43860	PO:0000230;inflorescence meristem;S|PO:0008019;leaf lamina base;S|PO:0020100;hypocotyl;S|PO:0000084;sperm cell;S|PO:0020030;cotyledon;S|PO:0009052;pedicel;S|PO:0000013;cauline leaf;S|PO:0009009;embryo;S|PO:0000037;shoot apex;S|PO:0009046;flower;S|PO:0020091;male gametophyte;S|PO:0009006;shoot;S|PO:0020038;petiole;S|PO:0009029;stamen;S|PO:0009032;petal;S|PO:0020137;leaf apex;S|PO:0009010;seed;S|PO…
180	VIT_18s0001g15310	GSVIVT01010012001	chr18_13444700_13445878	Cellular process	Thioredoxin M-type	AT3G15360	PO:0000230;inflorescence meristem;S|PO:0008019;leaf lamina base;S|PO:0020100;hypocotyl;S|PO:0000084;sperm cell;S|PO:0020030;cotyledon;S|PO:0009052;pedicel;S|PO:0000013;cauline leaf;S|PO:0009009;embryo;S|PO:0000037;shoot apex;S|PO:0009046;flower;S|PO:0009001;fruit;S|PO:0020091;male gametophyte;S|PO:0009006;shoot;S|PO:0020038;petiole;S|PO:0009029;stamen;S|PO:0009032;petal;S|PO:0006345;pollen tube;S…
181	VIT_18s0001g15320	GSVIVT01010013001	chr18_13446395_13458670	Development	SEU3B protein	AT1G43850	PO:0000230;inflorescence meristem;S|PO:0008019;leaf lamina base;S|PO:0020100;hypocotyl;S|PO:0000084;sperm cell;S|PO:0020030;cotyledon;S|PO:0009052;pedicel;S|PO:0000013;cauline leaf;S|PO:0009009;embryo;S|PO:0000037;shoot apex;S|PO:0009046;flower;S|PO:0020091;male gametophyte;S|PO:0009006;shoot;S|PO:0020038;petiole;S|PO:0009029;stamen;S|PO:0009032;petal;S|PO:0020137;leaf apex;S|PO:0009010;seed;S|PO…
182	VIT_18s0001g15330	GSVIVT01010015001	chr18_13476403_13478586	Development	Nodulin MtN3 family	AT1G21460	PO:0000230;inflorescence meristem;S|PO:0008019;leaf lamina base;S|PO:0020100;hypocotyl;S|PO:0000084;sperm cell;S|PO:0020030;cotyledon;S|PO:0009052;pedicel;S|PO:0000013;cauline leaf;S|PO:0009009;embryo;S|PO:0000037;shoot apex;S|PO:0009046;flower;S|PO:0020091;male gametophyte;S|PO:0009006;shoot;S|PO:0020038;petiole;S|PO:0009029;stamen;S|PO:0009032;petal;S|PO:0006345;pollen tube;S|PO:0009010;seed;S|…
183	VIT_18s0001g15340	GSVIVT01010016001	chr18_13488810_13490580	Diverse functions	Pentatricopeptide (PPR) repeat-containing protein	-	PO:0000230;inflorescence meristem;S|PO:0008019;leaf lamina base;S|PO:0020100;hypocotyl;S|PO:0000084;sperm cell;S|PO:0020030;cotyledon;S|PO:0009052;pedicel;S|PO:0000013;cauline leaf;S|PO:0000037;shoot apex;S|PO:0009009;embryo;S|PO:0009046;flower;S|PO:0009006;shoot;S|PO:0009032;petal;S|PO:0009029;stamen;S|PO:0020038;petiole;S|PO:0009010;seed;S|PO:0020137;leaf apex;S|PO:0009031;sepal;S|PO:0009030;ca…
184	VIT_18s0001g15350	GSVIVT01010017001	chr18_13493089_13494429	Diverse functions	Pentatricopeptide (PPR) repeat-containing protein	AT3G21470	PO:0000230;inflorescence meristem;S|PO:0008019;leaf lamina base;S|PO:0000084;sperm cell;S|PO:0020100;hypocotyl;S|PO:0020030;cotyledon;S|PO:0000005;cultured cell;S|PO:0009052;pedicel;S|PO:0000013;cauline leaf;S|PO:0009009;embryo;S|PO:0000037;shoot apex;S|PO:0009046;flower;S|PO:0009006;shoot;S|PO:0009029;stamen;S|PO:0009032;petal;S|PO:0020038;petiole;S|PO:0009031;sepal;S|PO:0020137;leaf apex;S|PO:0…
185	VIT_18s0001g15370	GSVIVT01010019001	chr18_13498468_13504540	Metabolism	Exostosin family protein	AT1G21480	PO:0000230;inflorescence meristem;S|PO:0008019;leaf lamina base;S|PO:0020100;hypocotyl;S|PO:0020030;cotyledon;S|PO:0009052;pedicel;S|PO:0000013;cauline leaf;S|PO:0009009;embryo;S|PO:0009046;flower;S|PO:0000037;shoot apex;S|PO:0020091;male gametophyte;S|PO:0009006;shoot;S|PO:0020038;petiole;S|PO:0009029;stamen;S|PO:0009032;petal;S|PO:0009031;sepal;S|PO:0009010;seed;S|PO:0020137;leaf apex;S|PO:0009…
186	VIT_18s0001g15390	-	chr18_13521135_13522636	Metabolism	Gaiacol peroxidase	AT4G25980	PO:0000230;inflorescence meristem;S|PO:0020100;hypocotyl;S|PO:0020030;cotyledon;S|PO:0009052;pedicel;S|PO:0000013;cauline leaf;S|PO:0000037;shoot apex;S|PO:0009009;embryo;S|PO:0009046;flower;S|PO:0020091;male gametophyte;S|PO:0020038;petiole;S|PO:0009029;stamen;S|PO:0009032;petal;S|PO:0009010;seed;S|PO:0020137;leaf apex;S|PO:0009031;sepal;S|PO:0009030;carpel;S|PO:0009047;stem;S|PO:0009005;root;S|…
187	VIT_18s0001g15400	GSVIVT01010022001	chr18_13526007_13535458	Regulation	KOW domain-containing transcription factor family protein	AT4G08350	PO:0000293;guard cell;S|PO:0000084;sperm cell;S
188	VIT_18s0001g15410	GSVIVT01010024001	chr18_13539135_13541625	Metabolism	Alcohol dehydrogenase 1	AT1G77120	PO:0005052;callus;S|PO:0000230;inflorescence meristem;S|PO:0008019;leaf lamina base;S|PO:0020100;hypocotyl;S|PO:0020030;cotyledon;S|PO:0000005;cultured cell;S|PO:0009052;pedicel;S|PO:0000013;cauline leaf;S|PO:0009009;embryo;S|PO:0000037;shoot apex;S|PO:0009046;flower;S|PO:0020091;male gametophyte;S|PO:0009006;shoot;S|PO:0020038;petiole;S|PO:0009029;stamen;S|PO:0009032;petal;S|PO:0000293;guard cel…
189	VIT_18s0001g15420	GSVIVT01010025001	chr18_13551359_13554243	Signaling	Auxin efflux carrier protein 6	AT1G77110	PO:0000230;inflorescence meristem;S|PO:0008019;leaf lamina base;S|PO:0000084;sperm cell;S|PO:0020100;hypocotyl;S|PO:0020030;cotyledon;S|PO:0000256;root hair;S|PO:0020149;quiescent center;S|PO:0009052;pedicel;S|PO:0000013;cauline leaf;S|PO:0009009;embryo;S|PO:0000037;shoot apex;S|PO:0009046;flower;S|PO:0020091;male gametophyte;S|PO:0009006;shoot;S|PO:0005679;epidermis;S|PO:0020038;petiole;S|PO:000…
190	VIT_18s0001g15430	-	chr18_13563113_13563819	Metabolism	Alliin lyase	-	0
191	VIT_18s0001g15450	GSVIVT01010027001	chr18_13581959_13584888	Metabolism	Alcohol dehydrogenase 3	AT1G77120	PO:0005052;callus;S|PO:0000230;inflorescence meristem;S|PO:0008019;leaf lamina base;S|PO:0020100;hypocotyl;S|PO:0020030;cotyledon;S|PO:0000005;cultured cell;S|PO:0009052;pedicel;S|PO:0000013;cauline leaf;S|PO:0009009;embryo;S|PO:0000037;shoot apex;S|PO:0009046;flower;S|PO:0020091;male gametophyte;S|PO:0009006;shoot;S|PO:0009032;petal;S|PO:0009029;stamen;S|PO:0020038;petiole;S|PO:0000293;guard cel…
192	VIT_18s0001g15460	GSVIVT01010028001	chr18_13616618_13618309	Metabolism	Stearyl acyl carrier protein desaturase	AT1G43800	PO:0000230;inflorescence meristem;S|PO:0008019;leaf lamina base;S|PO:0000084;sperm cell;S|PO:0020100;hypocotyl;S|PO:0020030;cotyledon;S|PO:0009052;pedicel;S|PO:0000013;cauline leaf;S|PO:0000037;shoot apex;S|PO:0009046;flower;S|PO:0009009;embryo;S|PO:0009006;shoot;S|PO:0020091;male gametophyte;S|PO:0009032;petal;S|PO:0020038;petiole;S|PO:0009029;stamen;S|PO:0006345;pollen tube;S|PO:0020137;leaf ap…
193	VIT_18s0001g15470	-	chr18_13620924_13622663	Development	Leaf senescence related protein-like	AT1G48880	0
194	VIT_18s0001g15520	GSVIVT01010030001	chr18_13650247_13655312	Development	Leaf senescence protein	AT1G48880	PO:0000230;inflorescence meristem;S|PO:0008019;leaf lamina base;S|PO:0000084;sperm cell;S|PO:0020100;hypocotyl;S|PO:0020030;cotyledon;S|PO:0009052;pedicel;S|PO:0000013;cauline leaf;S|PO:0009009;embryo;S|PO:0009046;flower;S|PO:0000037;shoot apex;S|PO:0009006;shoot;S|PO:0020091;male gametophyte;S|PO:0009029;stamen;S|PO:0020038;petiole;S|PO:0009032;petal;S|PO:0006345;pollen tube;S|PO:0020137;leaf ap…
195	VIT_18s0001g15530	GSVIVT01010031001	chr18_13662369_13665624	Diverse functions	Pentatricopeptide (PPR) repeat-containing	AT3G09040	PO:0009052;pedicel;S|PO:0009046;flower;S|PO:0009010;seed;S|PO:0009009;embryo;S|PO:0000037;shoot apex;S|PO:0001081;F mature embryo stage;G|PO:0004507;D bilateral stage;G|PO:0007616;4 anthesis;G|PO:0001078;E expanded cotyledon stage;G|PO:0007611;petal differentiation and expansion stage;G
196	VIT_18s0001g15550	GSVIVT01010033001	chr18_13667832_13671220	Metabolism	Serine carboxypeptidase II	AT5G42240	PO:0000230;inflorescence meristem;S|PO:0008019;leaf lamina base;S|PO:0000084;sperm cell;S|PO:0020100;hypocotyl;S|PO:0020030;cotyledon;S|PO:0009052;pedicel;S|PO:0000013;cauline leaf;S|PO:0000037;shoot apex;S|PO:0009009;embryo;S|PO:0009046;flower;S|PO:0020091;male gametophyte;S|PO:0009006;shoot;S|PO:0009032;petal;S|PO:0009029;stamen;S|PO:0020038;petiole;S|PO:0006345;pollen tube;S|PO:0009031;sepal;S…
197	VIT_18s0001g15570	GSVIVT01010035001	chr18_13682439_13700040	Regulation	Zinc finger (CCCH-type) family protein	AT3G18640	0
198	VIT_18s0001g15580	GSVIVT01010036001	chr18_13701036_13706265	Metabolism	Glycogenin glucosyltransferase (glycogenin)	AT1G77130	PO:0000230;inflorescence meristem;S|PO:0008019;leaf lamina base;S|PO:0000084;sperm cell;S|PO:0020100;hypocotyl;S|PO:0020030;cotyledon;S|PO:0009052;pedicel;S|PO:0000013;cauline leaf;S|PO:0009009;embryo;S|PO:0000037;shoot apex;S|PO:0009046;flower;S|PO:0020091;male gametophyte;S|PO:0009006;shoot;S|PO:0020038;petiole;S|PO:0009029;stamen;S|PO:0009032;petal;S|PO:0009031;sepal;S|PO:0020137;leaf apex;S|P…
199	VIT_18s0001g15600	GSVIVT01010038001	chr18_13720692_13730593	Cellular process	Vacuolar protein sorting 45	AT1G77140	PO:0000230;inflorescence meristem;S|PO:0008019;leaf lamina base;S|PO:0020100;hypocotyl;S|PO:0000084;sperm cell;S|PO:0020030;cotyledon;S|PO:0009052;pedicel;S|PO:0000013;cauline leaf;S|PO:0009009;embryo;S|PO:0000037;shoot apex;S|PO:0009046;flower;S|PO:0020091;male gametophyte;S|PO:0009006;shoot;S|PO:0020038;petiole;S|PO:0009029;stamen;S|PO:0009032;petal;S|PO:0020137;leaf apex;S|PO:0009010;seed;S|PO…
200	VIT_18s0001g15620	GSVIVT01010040001	chr18_13735971_13739523	Signaling	Receptor kinase TRKe	AT3G47090	PO:0000230;inflorescence meristem;S|PO:0008019;leaf lamina base;S|PO:0020100;hypocotyl;S|PO:0020030;cotyledon;S|PO:0000005;cultured cell;S|PO:0004013;epidermal cell;S|PO:0009052;pedicel;S|PO:0000013;cauline leaf;S|PO:0009009;embryo;S|PO:0000037;shoot apex;S|PO:0009046;flower;S|PO:0020091;male gametophyte;S|PO:0009006;shoot;S|PO:0020038;petiole;S|PO:0009032;petal;S|PO:0009029;stamen;S|PO:0000293;g…
201	VIT_18s0001g15630	GSVIVT01010042001	chr18_13793649_13799974	Signaling	MAP kinase activating protein	AT1G77220	PO:0000230;inflorescence meristem;S|PO:0008019;leaf lamina base;S|PO:0020100;hypocotyl;S|PO:0020030;cotyledon;S|PO:0000005;cultured cell;S|PO:0009052;pedicel;S|PO:0000013;cauline leaf;S|PO:0009009;embryo;S|PO:0000037;shoot apex;S|PO:0009046;flower;S|PO:0020091;male gametophyte;S|PO:0009006;shoot;S|PO:0020038;petiole;S|PO:0009032;petal;S|PO:0009029;stamen;S|PO:0006345;pollen tube;S|PO:0009010;seed…
202	VIT_18s0001g15640	GSVIVT01010044001	chr18_13803789_13805200	Response to stimulus	Pathogenesis-related	AT1G78780	PO:0000230;inflorescence meristem;S|PO:0009029;stamen;S|PO:0006345;pollen tube;S|PO:0020100;hypocotyl;S|PO:0000084;sperm cell;S|PO:0009031;sepal;S|PO:0009030;carpel;S|PO:0009052;pedicel;S|PO:0009047;stem;S|PO:0009009;embryo;S|PO:0009046;flower;S|PO:0009005;root;S|PO:0020091;male gametophyte;S|PO:0009025;leaf;S|PO:0001017;M germinated pollen stage;G|PO:0007115;LP.04 four leaves visible;G|PO:000118…
203	VIT_18s0001g15650	GSVIVT01010045001	chr18_13805201_13806648	Response to stimulus	Pathogenesis related protein	AT1G78780	PO:0000230;inflorescence meristem;S|PO:0009029;stamen;S|PO:0006345;pollen tube;S|PO:0020100;hypocotyl;S|PO:0000084;sperm cell;S|PO:0009031;sepal;S|PO:0009030;carpel;S|PO:0009052;pedicel;S|PO:0009047;stem;S|PO:0009009;embryo;S|PO:0009046;flower;S|PO:0009005;root;S|PO:0020091;male gametophyte;S|PO:0009025;leaf;S|PO:0001017;M germinated pollen stage;G|PO:0007115;LP.04 four leaves visible;G|PO:000118…
204	VIT_18s0001g15660	GSVIVT01010047001	chr18_13810659_13811793	Response to stimulus	Pathogen-related	AT1G78780	PO:0000230;inflorescence meristem;S|PO:0009029;stamen;S|PO:0006345;pollen tube;S|PO:0020100;hypocotyl;S|PO:0000084;sperm cell;S|PO:0009031;sepal;S|PO:0009030;carpel;S|PO:0009052;pedicel;S|PO:0009047;stem;S|PO:0009009;embryo;S|PO:0009046;flower;S|PO:0009005;root;S|PO:0020091;male gametophyte;S|PO:0009025;leaf;S|PO:0001017;M germinated pollen stage;G|PO:0007115;LP.04 four leaves visible;G|PO:000118…
205	VIT_18s0001g15680	GSVIVT01010049001	chr18_13833441_13835421	Cellular process	Cellulase	AT4G24260	PO:0000230;inflorescence meristem;S|PO:0008019;leaf lamina base;S|PO:0020100;hypocotyl;S|PO:0000084;sperm cell;S|PO:0020030;cotyledon;S|PO:0009052;pedicel;S|PO:0000013;cauline leaf;S|PO:0009046;flower;S|PO:0000037;shoot apex;S|PO:0009009;embryo;S|PO:0009006;shoot;S|PO:0020091;male gametophyte;S|PO:0020038;petiole;S|PO:0009029;stamen;S|PO:0009032;petal;S|PO:0006345;pollen tube;S|PO:0000293;guard c…
206	VIT_18s0001g15690	-	chr18_13835422_13835790	Cellular process	Endo-1,4-beta-glucanase	-	0
207	VIT_18s0001g15700	GSVIVT01010050001	chr18_13836500_13838302	Metabolism	GLTP3 (glycolipid transfer protein 3)	AT3G21260	PO:0000230;inflorescence meristem;S|PO:0008019;leaf lamina base;S|PO:0020100;hypocotyl;S|PO:0000084;sperm cell;S|PO:0020030;cotyledon;S|PO:0000005;cultured cell;S|PO:0009052;pedicel;S|PO:0000013;cauline leaf;S|PO:0009009;embryo;S|PO:0000037;shoot apex;S|PO:0009046;flower;S|PO:0020091;male gametophyte;S|PO:0009006;shoot;S|PO:0020038;petiole;S|PO:0009029;stamen;S|PO:0009032;petal;S|PO:0006345;polle…
208	VIT_18s0001g15710	GSVIVT01010051001	chr18_13848186_13855092	Metabolism	Electron carrier/ oxidoreductase	AT1G21350	PO:0000230;inflorescence meristem;S|PO:0008019;leaf lamina base;S|PO:0020100;hypocotyl;S|PO:0020030;cotyledon;S|PO:0009052;pedicel;S|PO:0000013;cauline leaf;S|PO:0009009;embryo;S|PO:0009046;flower;S|PO:0000037;shoot apex;S|PO:0020091;male gametophyte;S|PO:0009006;shoot;S|PO:0020038;petiole;S|PO:0009029;stamen;S|PO:0009032;petal;S|PO:0009031;sepal;S|PO:0009010;seed;S|PO:0020137;leaf apex;S|PO:0009…
209	VIT_18s0001g15720	GSVIVT01010052001	chr18_13856940_13861020	Signaling	Leucine Rich Repeat receptor-like kinase	AT3G24240	PO:0000230;inflorescence meristem;S|PO:0008019;leaf lamina base;S|PO:0020100;hypocotyl;S|PO:0020030;cotyledon;S|PO:0000005;cultured cell;S|PO:0009052;pedicel;S|PO:0000013;cauline leaf;S|PO:0009009;embryo;S|PO:0000037;shoot apex;S|PO:0009046;flower;S|PO:0020091;male gametophyte;S|PO:0009006;shoot;S|PO:0020038;petiole;S|PO:0009029;stamen;S|PO:0009032;petal;S|PO:0009031;sepal;S|PO:0020137;leaf apex;…
210	VIT_18s0001g15730	GSVIVT01010053001	chr18_13865318_13866466	Regulation	Dof zinc finger protein DOF3.5	AT3G52440	PO:0000230;inflorescence meristem;S|PO:0008019;leaf lamina base;S|PO:0000084;sperm cell;S|PO:0020100;hypocotyl;S|PO:0020030;cotyledon;S|PO:0003015;primary root differentiation zone;S|PO:0009052;pedicel;S|PO:0000013;cauline leaf;S|PO:0009009;embryo;S|PO:0000037;shoot apex;S|PO:0009046;flower;S|PO:0020091;male gametophyte;S|PO:0009006;shoot;S|PO:0000400;phloem mother cell;S|PO:0020038;petiole;S|PO:…
211	VIT_18s0001g12490	GSVIVT01009711001	chr18_10678002_10680069	Unknown	O-methyltransferase	AT5G42760	PO:0000230;inflorescence meristem;S|PO:0008019;leaf lamina base;S|PO:0020100;hypocotyl;S|PO:0020030;cotyledon;S|PO:0009052;pedicel;S|PO:0000013;cauline leaf;S|PO:0009009;embryo;S|PO:0009046;flower;S|PO:0000037;shoot apex;S|PO:0020091;male gametophyte;S|PO:0009006;shoot;S|PO:0020038;petiole;S|PO:0009029;stamen;S|PO:0009032;petal;S|PO:0009031;sepal;S|PO:0009010;seed;S|PO:0020137;leaf apex;S|PO:0009…
212	VIT_18s0001g12500	GSVIVT01009712001	chr18_10682095_10684613	Unknown	Unknown protein	AT5G42765	PO:0000230;inflorescence meristem;S|PO:0008019;leaf lamina base;S|PO:0020100;hypocotyl;S|PO:0020030;cotyledon;S|PO:0009052;pedicel;S|PO:0000013;cauline leaf;S|PO:0009009;embryo;S|PO:0009046;flower;S|PO:0000037;shoot apex;S|PO:0020091;male gametophyte;S|PO:0009006;shoot;S|PO:0020038;petiole;S|PO:0009029;stamen;S|PO:0009032;petal;S|PO:0009031;sepal;S|PO:0009010;seed;S|PO:0020137;leaf apex;S|PO:0009…
213	VIT_18s0001g12520	GSVIVT01009714001 GSVIVT01009715001	chr18_10701615_10709549	Unknown	ATP binding	AT2G16250	PO:0000230;inflorescence meristem;S|PO:0008019;leaf lamina base;S|PO:0020100;hypocotyl;S|PO:0020030;cotyledon;S|PO:0003015;primary root differentiation zone;S|PO:0009052;pedicel;S|PO:0000013;cauline leaf;S|PO:0009009;embryo;S|PO:0009046;flower;S|PO:0000037;shoot apex;S|PO:0020091;male gametophyte;S|PO:0009006;shoot;S|PO:0020038;petiole;S|PO:0009029;stamen;S|PO:0009032;petal;S|PO:0006345;pollen tu…
214	VIT_18s0001g12530	GSVIVT01009716001	chr18_10722458_10723347	Transposable elements viral and plasmid proteins	Retrotransposon protein, Unclassified	AT5G36905	PO:0000230;inflorescence meristem;S|PO:0008019;leaf lamina base;S|PO:0020100;hypocotyl;S|PO:0020030;cotyledon;S|PO:0009052;pedicel;S|PO:0000013;cauline leaf;S|PO:0009009;embryo;S|PO:0000037;shoot apex;S|PO:0009046;flower;S|PO:0009006;shoot;S|PO:0009032;petal;S|PO:0009029;stamen;S|PO:0020038;petiole;S|PO:0006345;pollen tube;S|PO:0020137;leaf apex;S|PO:0009010;seed;S|PO:0009031;sepal;S|PO:0009030;c…
215	VIT_18s0001g12590	GSVIVT01009721001	chr18_10786570_10787070	No hit	No hit	-	0
216	VIT_18s0001g12600	GSVIVT01009722001	chr18_10789626_10789688	No hit	No hit	-	0
217	VIT_18s0001g12620	GSVIVT01009724001	chr18_10804023_10809001	Unknown	U-box domain-containing protein	AT1G24330	PO:0000230;inflorescence meristem;S|PO:0008019;leaf lamina base;S|PO:0020100;hypocotyl;S|PO:0020030;cotyledon;S|PO:0009052;pedicel;S|PO:0000013;cauline leaf;S|PO:0009009;embryo;S|PO:0009046;flower;S|PO:0000037;shoot apex;S|PO:0020091;male gametophyte;S|PO:0009006;shoot;S|PO:0020038;petiole;S|PO:0009029;stamen;S|PO:0009032;petal;S|PO:0006345;pollen tube;S|PO:0020137;leaf apex;S|PO:0009010;seed;S|P…
218	VIT_18s0001g12630	GSVIVT01009725001	chr18_10818354_10822162	Unclassified	Nuclear fusion defective 5 NFD5	AT1G19525	PO:0000230;inflorescence meristem;S|PO:0008019;leaf lamina base;S|PO:0020100;hypocotyl;S|PO:0020030;cotyledon;S|PO:0009052;pedicel;S|PO:0000013;cauline leaf;S|PO:0009009;embryo;S|PO:0009046;flower;S|PO:0000037;shoot apex;S|PO:0020091;male gametophyte;S|PO:0009006;shoot;S|PO:0020038;petiole;S|PO:0009029;stamen;S|PO:0009032;petal;S|PO:0009031;sepal;S|PO:0009010;seed;S|PO:0020137;leaf apex;S|PO:0009…
219	VIT_18s0001g12640	GSVIVT01009726001	chr18_10823527_10824330	Unknown	CBS domain-containing protein	AT5G10860	PO:0000230;inflorescence meristem;S|PO:0008019;leaf lamina base;S|PO:0020100;hypocotyl;S|PO:0020030;cotyledon;S|PO:0000005;cultured cell;S|PO:0009052;pedicel;S|PO:0000013;cauline leaf;S|PO:0009009;embryo;S|PO:0000037;shoot apex;S|PO:0009046;flower;S|PO:0020091;male gametophyte;S|PO:0009006;shoot;S|PO:0020038;petiole;S|PO:0009029;stamen;S|PO:0009032;petal;S|PO:0000293;guard cell;S|PO:0020137;leaf …
220	VIT_18s0001g12650	GSVIVT01009727001	chr18_10825843_10826277	Unknown	Unknown protein	AT1G75260	0
221	VIT_18s0001g12680	GSVIVT01009730001	chr18_10838362_10839539	Unknown	Unknown protein	-	PO:0000230;inflorescence meristem;S|PO:0020100;hypocotyl;S|PO:0009005;root;S|PO:0009046;flower;S|PO:0020137;leaf apex;S|PO:0007611;petal differentiation and expansion stage;G
222	VIT_18s0001g12700	-	chr18_10845909_10847231	No hit	No hit	-	0
223	VIT_18s0001g12710	GSVIVT01009733001	chr18_10847646_10848323	No hit	No hit	-	0
224	VIT_18s0001g12740	-	chr18_10863371_10863492	No hit	No hit	-	0
225	VIT_18s0001g12860	-	chr18_10961548_10963014	Unknown	Unknown protein	AT5G66440	PO:0000230;inflorescence meristem;S|PO:0008019;leaf lamina base;S|PO:0020100;hypocotyl;S|PO:0000084;sperm cell;S|PO:0020030;cotyledon;S|PO:0009052;pedicel;S|PO:0000013;cauline leaf;S|PO:0009009;embryo;S|PO:0000037;shoot apex;S|PO:0009046;flower;S|PO:0020091;male gametophyte;S|PO:0009006;shoot;S|PO:0020038;petiole;S|PO:0009029;stamen;S|PO:0009032;petal;S|PO:0020137;leaf apex;S|PO:0009010;seed;S|PO…
226	VIT_18s0001g12920	GSVIVT01009756001	chr18_11018628_11019094	No hit	No hit	-	0
227	VIT_18s0001g12930	GSVIVT01009757001	chr18_11019643_11020221	Unclear	Heavy-metal-associated domain-containing protein	-	PO:0000230;inflorescence meristem;S|PO:0008019;leaf lamina base;S|PO:0020100;hypocotyl;S|PO:0020030;cotyledon;S|PO:0009052;pedicel;S|PO:0000013;cauline leaf;S|PO:0009009;embryo;S|PO:0009046;flower;S|PO:0000037;shoot apex;S|PO:0020091;male gametophyte;S|PO:0009006;shoot;S|PO:0020038;petiole;S|PO:0009029;stamen;S|PO:0009032;petal;S|PO:0009031;sepal;S|PO:0009010;seed;S|PO:0020137;leaf apex;S|PO:0009…
228	VIT_18s0001g13020	GSVIVT01009767001	chr18_11137583_11137919	No hit	No hit	-	0
229	VIT_18s0001g13030	-	chr18_11137920_11138195	No hit	No hit	-	0
230	VIT_18s0001g13070	GSVIVT01009772001	chr18_11161718_11165469	Unclear	NAD-dependent epimerase/dehydratase	AT1G19690	PO:0000230;inflorescence meristem;S|PO:0008019;leaf lamina base;S|PO:0020100;hypocotyl;S|PO:0020030;cotyledon;S|PO:0009052;pedicel;S|PO:0000013;cauline leaf;S|PO:0009009;embryo;S|PO:0009046;flower;S|PO:0000037;shoot apex;S|PO:0009006;shoot;S|PO:0020038;petiole;S|PO:0009029;stamen;S|PO:0009032;petal;S|PO:0009010;seed;S|PO:0020137;leaf apex;S|PO:0009031;sepal;S|PO:0009030;carpel;S|PO:0009047;stem;S…
231	VIT_18s0001g13080	GSVIVT01009773001	chr18_11166531_11167946	Unknown	Unknown protein	AT1G35180	0
232	VIT_18s0001g13140	GSVIVT01009780001	chr18_11199295_11200843	No hit	No hit	-	0
233	VIT_18s0001g13160	GSVIVT01009782001	chr18_11209086_11221435	Unclassified	Tetrapyrrole methylase	AT1G45110	PO:0008019;leaf lamina base;S|PO:0020100;hypocotyl;S|PO:0020030;cotyledon;S|PO:0009052;pedicel;S|PO:0000013;cauline leaf;S|PO:0009046;flower;S|PO:0000037;shoot apex;S|PO:0009009;embryo;S|PO:0009006;shoot;S|PO:0020038;petiole;S|PO:0009029;stamen;S|PO:0009032;petal;S|PO:0009010;seed;S|PO:0020137;leaf apex;S|PO:0009031;sepal;S|PO:0009005;root;S|PO:0008034;leaf whorl;S|PO:0009025;leaf;S|PO:0007115;LP…
234	VIT_18s0001g13170	-	chr18_11222663_11228721	No hit	No hit	-	0
235	VIT_18s0001g13210	GSVIVT01009788001	chr18_11268578_11271421	Unknown	Lectin jacalin	AT1G19715	PO:0000230;inflorescence meristem;S|PO:0008019;leaf lamina base;S|PO:0020100;hypocotyl;S|PO:0020030;cotyledon;S|PO:0009052;pedicel;S|PO:0000013;cauline leaf;S|PO:0009009;embryo;S|PO:0009046;flower;S|PO:0000037;shoot apex;S|PO:0020091;male gametophyte;S|PO:0009006;shoot;S|PO:0020038;petiole;S|PO:0009029;stamen;S|PO:0009032;petal;S|PO:0009031;sepal;S|PO:0009010;seed;S|PO:0020137;leaf apex;S|PO:0009…
236	VIT_18s0001g13280	GSVIVT01009797001	chr18_11318782_11330916	Unclear	RanBPM	AT1G06060	PO:0000230;inflorescence meristem;S|PO:0008019;leaf lamina base;S|PO:0020100;hypocotyl;S|PO:0000084;sperm cell;S|PO:0020030;cotyledon;S|PO:0009052;pedicel;S|PO:0000013;cauline leaf;S|PO:0009009;embryo;S|PO:0000037;shoot apex;S|PO:0009046;flower;S|PO:0020091;male gametophyte;S|PO:0009006;shoot;S|PO:0020038;petiole;S|PO:0009029;stamen;S|PO:0009032;petal;S|PO:0006345;pollen tube;S|PO:0009010;seed;S|…
237	VIT_18s0001g13300	GSVIVT01009799001	chr18_11335834_11336703	Unknown	Unknown	-	PO:0000230;inflorescence meristem;S|PO:0008019;leaf lamina base;S|PO:0020100;hypocotyl;S|PO:0020030;cotyledon;S|PO:0009052;pedicel;S|PO:0000013;cauline leaf;S|PO:0009046;flower;S|PO:0000037;shoot apex;S|PO:0009009;embryo;S|PO:0020091;male gametophyte;S|PO:0009006;shoot;S|PO:0009032;petal;S|PO:0020038;petiole;S|PO:0009029;stamen;S|PO:0006345;pollen tube;S|PO:0020137;leaf apex;S|PO:0009010;seed;S|P…
238	VIT_18s0001g13470	-	chr18_11515515_11519895	No hit	No hit	-	0
239	VIT_18s0001g13480	GSVIVT01009816001	chr18_11515519_11519895	Transposable elements viral and plasmid proteins	Transposon	-	0
240	VIT_18s0001g13540	-	chr18_11559472_11560071	Unknown	Glycine-rich protein	-	PO:0000230;inflorescence meristem;S|PO:0008019;leaf lamina base;S|PO:0020100;hypocotyl;S|PO:0000003;whole plant;S|PO:0000084;sperm cell;S|PO:0020030;cotyledon;S|PO:0000005;cultured cell;S|PO:0009052;pedicel;S|PO:0000013;cauline leaf;S|PO:0009009;embryo;S|PO:0000037;shoot apex;S|PO:0009046;flower;S|PO:0020091;male gametophyte;S|PO:0009001;fruit;S|PO:0009006;shoot;S|PO:0009032;petal;S|PO:0009029;st…
241	VIT_18s0001g13550	GSVIVT01009823001	chr18_11561321_11567816	Unknown	Zinc knuckle (CCHC-type) family	-	PO:0000230;inflorescence meristem;S|PO:0008019;leaf lamina base;S|PO:0020100;hypocotyl;S|PO:0020030;cotyledon;S|PO:0009052;pedicel;S|PO:0000013;cauline leaf;S|PO:0009009;embryo;S|PO:0009046;flower;S|PO:0000037;shoot apex;S|PO:0020091;male gametophyte;S|PO:0009006;shoot;S|PO:0020038;petiole;S|PO:0009029;stamen;S|PO:0009032;petal;S|PO:0006345;pollen tube;S|PO:0020137;leaf apex;S|PO:0009010;seed;S|P…
242	VIT_18s0001g13560	GSVIVT01009825001	chr18_11577367_11581885	Unknown	Unknown protein	AT3G49990	PO:0000230;inflorescence meristem;S|PO:0008019;leaf lamina base;S|PO:0020100;hypocotyl;S|PO:0000084;sperm cell;S|PO:0020030;cotyledon;S|PO:0009052;pedicel;S|PO:0000013;cauline leaf;S|PO:0009009;embryo;S|PO:0000037;shoot apex;S|PO:0009046;flower;S|PO:0020091;male gametophyte;S|PO:0009006;shoot;S|PO:0020038;petiole;S|PO:0009029;stamen;S|PO:0009032;petal;S|PO:0020137;leaf apex;S|PO:0009010;seed;S|PO…
243	VIT_18s0001g13570	GSVIVT01009826001	chr18_11584918_11587466	Unknown	Calcium ion binding protein	AT1G05150	PO:0000230;inflorescence meristem;S|PO:0008019;leaf lamina base;S|PO:0020100;hypocotyl;S|PO:0000084;sperm cell;S|PO:0020030;cotyledon;S|PO:0000005;cultured cell;S|PO:0009052;pedicel;S|PO:0000013;cauline leaf;S|PO:0009009;embryo;S|PO:0000037;shoot apex;S|PO:0009046;flower;S|PO:0020091;male gametophyte;S|PO:0009006;shoot;S|PO:0020038;petiole;S|PO:0009029;stamen;S|PO:0009032;petal;S|PO:0009010;seed;…
244	VIT_18s0001g13600	GSVIVT01009830001	chr18_11612878_11613828	No hit	No hit	-	0
245	VIT_18s0001g13620	GSVIVT01009831001	chr18_11630815_11630958	No hit	No hit	-	0
246	VIT_18s0001g13670	GSVIVT01009837001	chr18_11698060_11699721	Unclear	Glyoxal oxidase-related	AT1G75620	PO:0009029;stamen;S|PO:0009032;petal;S|PO:0006345;pollen tube;S|PO:0009031;sepal;S|PO:0009030;carpel;S|PO:0009052;pedicel;S|PO:0009009;embryo;S|PO:0009005;root;S|PO:0009046;flower;S|PO:0008034;leaf whorl;S|PO:0020091;male gametophyte;S|PO:0001017;M germinated pollen stage;G|PO:0001185;C globular stage;G|PO:0007616;4 anthesis;G|PO:0007611;petal differentiation and expansion stage;G|PO:0001016;L ma…
247	VIT_18s0001g13690	GSVIVT01009839001	chr18_11723026_11723485	No hit	No hit	-	0
248	VIT_18s0001g13840	-	chr18_11807181_11828765	Transposable elements viral and plasmid proteins	Retrovirus Pol polyprotein	-	0
249	VIT_18s0001g13860	-	chr18_11841440_11842621	Transposable elements viral and plasmid proteins	Retrovirus Pol polyprotein	-	0
250	VIT_18s0001g13890	GSVIVT01009861001	chr18_11893711_11897887	Unknown	Unknown protein	AT5G39600	PO:0000230;inflorescence meristem;S|PO:0008019;leaf lamina base;S|PO:0020100;hypocotyl;S|PO:0020030;cotyledon;S|PO:0009052;pedicel;S|PO:0000013;cauline leaf;S|PO:0009009;embryo;S|PO:0009046;flower;S|PO:0000037;shoot apex;S|PO:0020091;male gametophyte;S|PO:0009006;shoot;S|PO:0020038;petiole;S|PO:0009029;stamen;S|PO:0009032;petal;S|PO:0009031;sepal;S|PO:0009010;seed;S|PO:0020137;leaf apex;S|PO:0009…
251	VIT_18s0001g13900	GSVIVT01009862001	chr18_11898378_11909253	Unknown	Unknown protein	AT5G39590	PO:0000230;inflorescence meristem;S|PO:0008019;leaf lamina base;S|PO:0020100;hypocotyl;S|PO:0000084;sperm cell;S|PO:0020030;cotyledon;S|PO:0009052;pedicel;S|PO:0000013;cauline leaf;S|PO:0009009;embryo;S|PO:0000037;shoot apex;S|PO:0009046;flower;S|PO:0020091;male gametophyte;S|PO:0009006;shoot;S|PO:0020038;petiole;S|PO:0009029;stamen;S|PO:0009032;petal;S|PO:0006345;pollen tube;S|PO:0009010;seed;S|…
252	VIT_18s0001g13910	GSVIVT01009863001	chr18_11909699_11914734	Unknown	Unknown protein	AT3G01130	PO:0000230;inflorescence meristem;S|PO:0008019;leaf lamina base;S|PO:0020100;hypocotyl;S|PO:0020030;cotyledon;S|PO:0009052;pedicel;S|PO:0000013;cauline leaf;S|PO:0009009;embryo;S|PO:0000037;shoot apex;S|PO:0009046;flower;S|PO:0009006;shoot;S|PO:0020091;male gametophyte;S|PO:0020038;petiole;S|PO:0009029;stamen;S|PO:0009032;petal;S|PO:0006345;pollen tube;S|PO:0020137;leaf apex;S|PO:0009010;seed;S|P…
253	VIT_18s0001g13920	GSVIVT01009864001	chr18_11917645_11919060	Unknown	Unknown protein	AT3G27230	PO:0000230;inflorescence meristem;S|PO:0008019;leaf lamina base;S|PO:0000084;sperm cell;S|PO:0020100;hypocotyl;S|PO:0020030;cotyledon;S|PO:0009052;pedicel;S|PO:0000013;cauline leaf;S|PO:0009009;embryo;S|PO:0009046;flower;S|PO:0000037;shoot apex;S|PO:0009006;shoot;S|PO:0020091;male gametophyte;S|PO:0009032;petal;S|PO:0009029;stamen;S|PO:0020038;petiole;S|PO:0000293;guard cell;S|PO:0020137;leaf ape…
254	VIT_18s0001g13990	GSVIVT01009874001	chr18_11989161_11997757	No hit	No hit	-	0
255	VIT_18s0001g14050	-	chr18_12109485_12110157	Transposable elements viral and plasmid proteins	Copia protein	-	0
256	VIT_18s0001g14060	GSVIVT01009883001	chr18_12117278_12118772	Transposable elements viral and plasmid proteins	Transposon protein, CACTA, En/Spm sub-class	AT3G11290	0
257	VIT_18s0001g14070	-	chr18_12133743_12135762	Unknown	Unknown	-	0
258	VIT_18s0001g14140	GSVIVT01009892001	chr18_12191289_12193271	No hit	No hit	-	0
259	VIT_18s0001g14150	GSVIVT01009893001	chr18_12197073_12197669	No hit	No hit	-	0
260	VIT_18s0001g14180	GSVIVT01009896001	chr18_12216225_12219253	Unknown	Armadillo/beta-catenin repeat family protein	AT5G42340	PO:0000230;inflorescence meristem;S|PO:0000056;floral bud;S|PO:0008019;leaf lamina base;S|PO:0020100;hypocotyl;S|PO:0020030;cotyledon;S|PO:0009052;pedicel;S|PO:0000013;cauline leaf;S|PO:0009009;embryo;S|PO:0009046;flower;S|PO:0000037;shoot apex;S|PO:0020091;male gametophyte;S|PO:0009006;shoot;S|PO:0020038;petiole;S|PO:0009029;stamen;S|PO:0009032;petal;S|PO:0006345;pollen tube;S|PO:0020137;leaf ap…
261	VIT_18s0001g14190	GSVIVT01009897001	chr18_12223875_12228196	Unknown	Unknown	-	0
262	VIT_18s0001g14200	-	chr18_12229450_12229914	No hit	No hit	-	0
263	VIT_18s0001g14210	GSVIVT01009898001	chr18_12230572_12231893	Unknown	Unknown protein	AT1G75720	PO:0000230;inflorescence meristem;S|PO:0020100;hypocotyl;S|PO:0009005;root;S|PO:0009046;flower;S|PO:0020137;leaf apex;S|PO:0009025;leaf;S|PO:0007098;LP.02 two leaves visible;G|PO:0007616;4 anthesis;G|PO:0007611;petal differentiation and expansion stage;G
264	VIT_18s0001g14220	-	chr18_12243706_12245100	Transposable elements viral and plasmid proteins	Retroelement	-	0
265	VIT_18s0001g14250	GSVIVT01009901001	chr18_12262636_12268135	Unknown	Unknown protein	-	0
266	VIT_18s0001g14260	GSVIVT01009902001	chr18_12273788_12276090	No hit	No hit	-	0
267	VIT_18s0001g14300	GSVIVT01009906001	chr18_12299065_12301674	Unknown	Cytomatrix protein	AT1G19980	PO:0000230;inflorescence meristem;S|PO:0008019;leaf lamina base;S|PO:0020100;hypocotyl;S|PO:0000084;sperm cell;S|PO:0020030;cotyledon;S|PO:0009052;pedicel;S|PO:0000013;cauline leaf;S|PO:0009009;embryo;S|PO:0000037;shoot apex;S|PO:0009046;flower;S|PO:0020091;male gametophyte;S|PO:0009006;shoot;S|PO:0020038;petiole;S|PO:0009029;stamen;S|PO:0009032;petal;S|PO:0006345;pollen tube;S|PO:0009010;seed;S|…
268	VIT_18s0001g14320	GSVIVT01009909001	chr18_12306644_12309420	Unknown	Unknown protein	AT1G19990	PO:0000230;inflorescence meristem;S|PO:0020100;hypocotyl;S|PO:0020030;cotyledon;S|PO:0000005;cultured cell;S|PO:0009052;pedicel;S|PO:0000013;cauline leaf;S|PO:0009009;embryo;S|PO:0009046;flower;S|PO:0000037;shoot apex;S|PO:0020091;male gametophyte;S|PO:0020038;petiole;S|PO:0009029;stamen;S|PO:0009032;petal;S|PO:0006345;pollen tube;S|PO:0009010;seed;S|PO:0020137;leaf apex;S|PO:0009031;sepal;S|PO:0…
269	VIT_18s0001g14330	GSVIVT01009910001	chr18_12310077_12311494	No hit	No hit	-	0
270	VIT_18s0001g14340	GSVIVT01009911001	chr18_12313857_12316276	No hit	No hit	-	0
271	VIT_18s0001g14350	GSVIVT01009912001	chr18_12335581_12336788	No hit	No hit	-	0
272	VIT_18s0001g14370	GSVIVT01009915001	chr18_12341546_12342790	No hit	No hit	-	0
273	VIT_18s0001g14380	GSVIVT01009916001	chr18_12343090_12350501	Unknown	Brain and reproductive organ-expressed protein	AT5G42470	PO:0000230;inflorescence meristem;S|PO:0008019;leaf lamina base;S|PO:0020100;hypocotyl;S|PO:0000084;sperm cell;S|PO:0020030;cotyledon;S|PO:0009052;pedicel;S|PO:0000013;cauline leaf;S|PO:0009009;embryo;S|PO:0000037;shoot apex;S|PO:0009046;flower;S|PO:0020091;male gametophyte;S|PO:0009006;shoot;S|PO:0020038;petiole;S|PO:0009029;stamen;S|PO:0009032;petal;S|PO:0006345;pollen tube;S|PO:0009010;seed;S|…
274	VIT_18s0001g14390	GSVIVT01009918001	chr18_12362497_12370721	Unclear	Transducin protein	AT3G06880	0
275	VIT_18s0001g14410	GSVIVT01009920001	chr18_12383680_12402362	Unknown	Unknown protein	AT1G30755	PO:0000230;inflorescence meristem;S|PO:0008019;leaf lamina base;S|PO:0020100;hypocotyl;S|PO:0020030;cotyledon;S|PO:0000005;cultured cell;S|PO:0009052;pedicel;S|PO:0000013;cauline leaf;S|PO:0009009;embryo;S|PO:0009046;flower;S|PO:0000037;shoot apex;S|PO:0020091;male gametophyte;S|PO:0009006;shoot;S|PO:0020038;petiole;S|PO:0009029;stamen;S|PO:0009032;petal;S|PO:0009031;sepal;S|PO:0009010;seed;S|PO:…
276	VIT_18s0001g14420	GSVIVT01009921001	chr18_12403268_12404144	Unknown	Unknown	-	0
277	VIT_18s0001g14430	GSVIVT01009923001	chr18_12431386_12431715	Unknown	Unknown	-	0
278	VIT_18s0001g14460	GSVIVT01009926001	chr18_12457152_12463238	Unknown	Unknown protein	AT4G24175	PO:0008019;leaf lamina base;S|PO:0020100;hypocotyl;S|PO:0000084;sperm cell;S|PO:0020030;cotyledon;S|PO:0009052;pedicel;S|PO:0000013;cauline leaf;S|PO:0009009;embryo;S|PO:0009046;flower;S|PO:0000037;shoot apex;S|PO:0009006;shoot;S|PO:0020038;petiole;S|PO:0009029;stamen;S|PO:0009032;petal;S|PO:0009010;seed;S|PO:0020137;leaf apex;S|PO:0009031;sepal;S|PO:0009030;carpel;S|PO:0009047;stem;S|PO:0009005;…
279	VIT_18s0001g14470	GSVIVT01009927001	chr18_12465257_12466480	No hit	No hit	-	0
280	VIT_18s0001g14520	GSVIVT01009933001	chr18_12526253_12526939	Unknown	Unknown protein	AT1G75810	PO:0000230;inflorescence meristem;S|PO:0008019;leaf lamina base;S|PO:0020100;hypocotyl;S|PO:0000084;sperm cell;S|PO:0020030;cotyledon;S|PO:0009052;pedicel;S|PO:0000013;cauline leaf;S|PO:0009009;embryo;S|PO:0000037;shoot apex;S|PO:0009046;flower;S|PO:0020091;male gametophyte;S|PO:0009006;shoot;S|PO:0020038;petiole;S|PO:0009029;stamen;S|PO:0009032;petal;S|PO:0006345;pollen tube;S|PO:0009010;seed;S|…
281	VIT_18s0001g14550	GSVIVT01009936001	chr18_12579175_12591899	Unknown	Unknown protein	AT4G24200	PO:0000230;inflorescence meristem;S|PO:0008019;leaf lamina base;S|PO:0020100;hypocotyl;S|PO:0000084;sperm cell;S|PO:0020030;cotyledon;S|PO:0009052;pedicel;S|PO:0000013;cauline leaf;S|PO:0009009;embryo;S|PO:0000037;shoot apex;S|PO:0009046;flower;S|PO:0020091;male gametophyte;S|PO:0009006;shoot;S|PO:0020038;petiole;S|PO:0009029;stamen;S|PO:0009032;petal;S|PO:0006345;pollen tube;S|PO:0009010;seed;S|…
282	VIT_18s0001g14560	GSVIVT01009937001	chr18_12608249_12608970	Unknown	Unknown	-	0
283	VIT_18s0001g14570	-	chr18_12614139_12617013	Transposable elements viral and plasmid proteins	Copia protein	-	0
284	VIT_18s0001g14640	-	chr18_12698089_12699502	No hit	No hit	-	0
285	VIT_18s0001g14700	GSVIVT01009951001	chr18_12767403_12770616	Unknown	Unknown	-	0
286	VIT_18s0001g14740	GSVIVT01009955001	chr18_12783608_12784580	Unknown	Protein binding	-	PO:0000230;inflorescence meristem;S|PO:0008019;leaf lamina base;S|PO:0020100;hypocotyl;S|PO:0000084;sperm cell;S|PO:0020030;cotyledon;S|PO:0009052;pedicel;S|PO:0000013;cauline leaf;S|PO:0009009;embryo;S|PO:0000037;shoot apex;S|PO:0009046;flower;S|PO:0020091;male gametophyte;S|PO:0009006;shoot;S|PO:0020038;petiole;S|PO:0009029;stamen;S|PO:0009032;petal;S|PO:0006345;pollen tube;S|PO:0009010;seed;S|…
287	VIT_18s0001g14760	GSVIVT01009957001	chr18_12821158_12822999	Unclear	Lipase 3 (EXL3) family II extracellular	AT1G75900	PO:0000230;inflorescence meristem;S|PO:0008019;leaf lamina base;S|PO:0020100;hypocotyl;S|PO:0000084;sperm cell;S|PO:0020030;cotyledon;S|PO:0009052;pedicel;S|PO:0000013;cauline leaf;S|PO:0000037;shoot apex;S|PO:0009046;flower;S|PO:0009009;embryo;S|PO:0009006;shoot;S|PO:0020091;male gametophyte;S|PO:0020038;petiole;S|PO:0009032;petal;S|PO:0009029;stamen;S|PO:0020137;leaf apex;S|PO:0009031;sepal;S|P…
288	VIT_18s0001g14770	GSVIVT01009958001 GSVIVT01009959001	chr18_12823491_12840711	Unclear	Lipase 3 (EXL3) family II extracellular	AT1G75900	PO:0000230;inflorescence meristem;S|PO:0008019;leaf lamina base;S|PO:0020100;hypocotyl;S|PO:0000084;sperm cell;S|PO:0020030;cotyledon;S|PO:0009052;pedicel;S|PO:0000013;cauline leaf;S|PO:0000037;shoot apex;S|PO:0009046;flower;S|PO:0009009;embryo;S|PO:0009006;shoot;S|PO:0020091;male gametophyte;S|PO:0020038;petiole;S|PO:0009032;petal;S|PO:0009029;stamen;S|PO:0006345;pollen tube;S|PO:0020137;leaf ap…
289	VIT_18s0001g14780	GSVIVT01009960001	chr18_12841218_12848820	Unclear	Lipase 3 (EXL3) family II extracellular	AT1G75900	PO:0000230;inflorescence meristem;S|PO:0008019;leaf lamina base;S|PO:0020100;hypocotyl;S|PO:0000084;sperm cell;S|PO:0020030;cotyledon;S|PO:0009052;pedicel;S|PO:0000013;cauline leaf;S|PO:0000037;shoot apex;S|PO:0009046;flower;S|PO:0009009;embryo;S|PO:0009006;shoot;S|PO:0020091;male gametophyte;S|PO:0020038;petiole;S|PO:0009032;petal;S|PO:0009029;stamen;S|PO:0006345;pollen tube;S|PO:0020137;leaf ap…
290	VIT_18s0001g14790	GSVIVT01009961001	chr18_12853195_12855945	Unclear	Lipase 3 (EXL3) family II extracellular	AT1G75900	PO:0000230;inflorescence meristem;S|PO:0008019;leaf lamina base;S|PO:0020100;hypocotyl;S|PO:0000084;sperm cell;S|PO:0020030;cotyledon;S|PO:0009052;pedicel;S|PO:0000013;cauline leaf;S|PO:0000037;shoot apex;S|PO:0009046;flower;S|PO:0009009;embryo;S|PO:0009006;shoot;S|PO:0020091;male gametophyte;S|PO:0020038;petiole;S|PO:0009032;petal;S|PO:0009029;stamen;S|PO:0006345;pollen tube;S|PO:0020137;leaf ap…
291	VIT_18s0001g14800	GSVIVT01009962001	chr18_12859139_12862545	Unclear	Lipase 3 (EXL3) family II extracellular	AT1G75900	PO:0000230;inflorescence meristem;S|PO:0008019;leaf lamina base;S|PO:0020100;hypocotyl;S|PO:0000084;sperm cell;S|PO:0020030;cotyledon;S|PO:0009052;pedicel;S|PO:0000013;cauline leaf;S|PO:0000037;shoot apex;S|PO:0009046;flower;S|PO:0009009;embryo;S|PO:0009006;shoot;S|PO:0020091;male gametophyte;S|PO:0020038;petiole;S|PO:0009032;petal;S|PO:0009029;stamen;S|PO:0006345;pollen tube;S|PO:0020137;leaf ap…
292	VIT_18s0001g14810	GSVIVT01009963001	chr18_12863066_12871408	Unclear	Lipase 3 (EXL3) family II extracellular	AT1G75900	PO:0000230;inflorescence meristem;S|PO:0008019;leaf lamina base;S|PO:0020100;hypocotyl;S|PO:0000084;sperm cell;S|PO:0020030;cotyledon;S|PO:0009052;pedicel;S|PO:0000013;cauline leaf;S|PO:0000037;shoot apex;S|PO:0009009;embryo;S|PO:0009046;flower;S|PO:0009006;shoot;S|PO:0020091;male gametophyte;S|PO:0020038;petiole;S|PO:0009032;petal;S|PO:0009029;stamen;S|PO:0006345;pollen tube;S|PO:0020137;leaf ap…
293	VIT_18s0001g14820	-	chr18_12873571_12873681	No hit	No hit	-	0
294	VIT_18s0001g14830	GSVIVT01009964001	chr18_12879999_12882177	Unknown	Unknown protein	-	0
295	VIT_18s0001g14850	GSVIVT01009966001	chr18_12893670_12898347	Unknown	Unknown protein	AT1G11320	PO:0005052;callus;S|PO:0000084;sperm cell;S|PO:0009046;flower;S|PO:0009010;seed;S|PO:0009009;embryo;S|PO:0000037;shoot apex;S|PO:0008034;leaf whorl;S|PO:0001081;F mature embryo stage;G|PO:0004507;D bilateral stage;G|PO:0001185;C globular stage;G|PO:0001078;E expanded cotyledon stage;G|PO:0007611;petal differentiation and expansion stage;G
296	VIT_18s0001g14880	GSVIVT01009969001	chr18_12914221_12923327	Unknown	Unknown protein	AT4G22000	PO:0000230;inflorescence meristem;S|PO:0008019;leaf lamina base;S|PO:0020100;hypocotyl;S|PO:0020030;cotyledon;S|PO:0009052;pedicel;S|PO:0000013;cauline leaf;S|PO:0009009;embryo;S|PO:0009046;flower;S|PO:0000037;shoot apex;S|PO:0020091;male gametophyte;S|PO:0009006;shoot;S|PO:0020038;petiole;S|PO:0009029;stamen;S|PO:0009032;petal;S|PO:0009031;sepal;S|PO:0009010;seed;S|PO:0020137;leaf apex;S|PO:0009…
297	VIT_18s0001g14900	GSVIVT01009971001	chr18_12941612_12948377	Transposable elements viral and plasmid proteins	La domain-containing protein	AT4G35890	0
298	VIT_18s0001g14920	GSVIVT01009973001	chr18_12959804_12961455	Unknown	Unknown protein	AT1G20180	PO:0009029;stamen;S|PO:0009032;petal;S|PO:0009031;sepal;S|PO:0009030;carpel;S|PO:0009047;stem;S|PO:0009009;embryo;S|PO:0009046;flower;S|PO:0020091;male gametophyte;S|PO:0001185;C globular stage;G|PO:0007616;4 anthesis;G|PO:0007611;petal differentiation and expansion stage;G
299	VIT_18s0001g14930	GSVIVT01009974001	chr18_12964045_12967757	Unknown	Unknown protein	AT1G75980	PO:0000230;inflorescence meristem;S|PO:0008019;leaf lamina base;S|PO:0020100;hypocotyl;S|PO:0020030;cotyledon;S|PO:0009052;pedicel;S|PO:0000013;cauline leaf;S|PO:0009009;embryo;S|PO:0009046;flower;S|PO:0000037;shoot apex;S|PO:0020091;male gametophyte;S|PO:0009006;shoot;S|PO:0020038;petiole;S|PO:0009029;stamen;S|PO:0009032;petal;S|PO:0009031;sepal;S|PO:0009010;seed;S|PO:0020137;leaf apex;S|PO:0009…
300	VIT_18s0001g15000	GSVIVT01009980001	chr18_13026931_13036065	Unknown	ACT domain containing protein (ACR4)	AT1G76990	PO:0000230;inflorescence meristem;S|PO:0008019;leaf lamina base;S|PO:0020100;hypocotyl;S|PO:0020030;cotyledon;S|PO:0009052;pedicel;S|PO:0000013;cauline leaf;S|PO:0009009;embryo;S|PO:0009046;flower;S|PO:0000037;shoot apex;S|PO:0020091;male gametophyte;S|PO:0009006;shoot;S|PO:0020038;petiole;S|PO:0009029;stamen;S|PO:0009032;petal;S|PO:0009031;sepal;S|PO:0009010;seed;S|PO:0020137;leaf apex;S|PO:0009…
301	VIT_18s0001g15030	-	chr18_13055753_13058073	Transposable elements viral and plasmid proteins	Retrovirus Pol polyprotein	-	0
302	VIT_18s0001g15060	-	chr18_13104442_13105749	No hit	No hit	-	0
303	VIT_18s0001g15070	-	chr18_13107851_13109297	No hit	No hit	-	0
304	VIT_18s0001g15080	GSVIVT01009986001	chr18_13112575_13112793	No hit	No hit	-	0
305	VIT_18s0001g15120	GSVIVT01009991001	chr18_13199060_13200303	Unknown	Unknown protein	AT4G19950	PO:0005052;callus;S|PO:0000230;inflorescence meristem;S|PO:0008019;leaf lamina base;S|PO:0000084;sperm cell;S|PO:0020100;hypocotyl;S|PO:0020030;cotyledon;S|PO:0009052;pedicel;S|PO:0000013;cauline leaf;S|PO:0009009;embryo;S|PO:0009046;flower;S|PO:0000037;shoot apex;S|PO:0020091;male gametophyte;S|PO:0009006;shoot;S|PO:0020038;petiole;S|PO:0009029;stamen;S|PO:0009032;petal;S|PO:0006345;pollen tube;…
306	VIT_18s0001g15130	-	chr18_13201886_13203120	Unknown	WD40 repeat protein	-	PO:0005052;callus;S|PO:0000230;inflorescence meristem;S|PO:0008019;leaf lamina base;S|PO:0000084;sperm cell;S|PO:0020100;hypocotyl;S|PO:0020030;cotyledon;S|PO:0009052;pedicel;S|PO:0000013;cauline leaf;S|PO:0009009;embryo;S|PO:0000037;shoot apex;S|PO:0009046;flower;S|PO:0020091;male gametophyte;S|PO:0009006;shoot;S|PO:0020038;petiole;S|PO:0009029;stamen;S|PO:0009032;petal;S|PO:0006345;pollen tube;…
307	VIT_18s0001g15140	GSVIVT01009993001	chr18_13208994_13210315	Unknown	Unknown	-	0
308	VIT_18s0001g15150	GSVIVT01009994001	chr18_13231125_13232440	Unknown	Unknown protein	-	0
309	VIT_18s0001g15180	-	chr18_13279241_13280607	No hit	No hit	-	0
310	VIT_18s0001g15210	-	chr18_13309915_13310556	Transposable elements viral and plasmid proteins	Reverse transcriptase	-	0
311	VIT_18s0001g15220	GSVIVT01010000001	chr18_13312158_13313392	Unknown	Unknown protein	AT1G31130	PO:0005052;callus;S|PO:0000230;inflorescence meristem;S|PO:0008019;leaf lamina base;S|PO:0000084;sperm cell;S|PO:0020100;hypocotyl;S|PO:0020030;cotyledon;S|PO:0009052;pedicel;S|PO:0000013;cauline leaf;S|PO:0009009;embryo;S|PO:0000037;shoot apex;S|PO:0009046;flower;S|PO:0020091;male gametophyte;S|PO:0009006;shoot;S|PO:0020038;petiole;S|PO:0009029;stamen;S|PO:0009032;petal;S|PO:0006345;pollen tube;…
312	VIT_18s0001g15230	GSVIVT01010000001	chr18_13322054_13323283	Unknown	Unknown	-	PO:0005052;callus;S|PO:0000230;inflorescence meristem;S|PO:0008019;leaf lamina base;S|PO:0000084;sperm cell;S|PO:0020100;hypocotyl;S|PO:0020030;cotyledon;S|PO:0009052;pedicel;S|PO:0000013;cauline leaf;S|PO:0009009;embryo;S|PO:0000037;shoot apex;S|PO:0009046;flower;S|PO:0020091;male gametophyte;S|PO:0009006;shoot;S|PO:0020038;petiole;S|PO:0009029;stamen;S|PO:0009032;petal;S|PO:0006345;pollen tube;…
313	VIT_18s0001g15240	GSVIVT01010003001	chr18_13365469_13366663	Unclassified	Blue (type 1) copper domain	AT2G02850	PO:0008019;leaf lamina base;S|PO:0020100;hypocotyl;S|PO:0009052;pedicel;S|PO:0009062;gynoecium;S|PO:0000013;cauline leaf;S|PO:0009009;embryo;S|PO:0000037;shoot apex;S|PO:0009046;flower;S|PO:0020091;male gametophyte;S|PO:0009006;shoot;S|PO:0009032;petal;S|PO:0009029;stamen;S|PO:0020038;petiole;S|PO:0006345;pollen tube;S|PO:0020137;leaf apex;S|PO:0009010;seed;S|PO:0009031;sepal;S|PO:0009030;carpel;…
314	VIT_18s0001g15250	GSVIVT01010005001	chr18_13389043_13389957	Unknown	Unknown	-	0
315	VIT_18s0001g15300	GSVIVT01010011001	chr18_13444139_13444288	No hit	No hit	-	0
316	VIT_18s0001g15360	GSVIVT01010018001	chr18_13495083_13497819	Unknown	Thylakoid lumenal 29.8 kDa protein	AT1G77090	PO:0000230;inflorescence meristem;S|PO:0008019;leaf lamina base;S|PO:0020100;hypocotyl;S|PO:0020030;cotyledon;S|PO:0009052;pedicel;S|PO:0000013;cauline leaf;S|PO:0009009;embryo;S|PO:0009046;flower;S|PO:0000037;shoot apex;S|PO:0020091;male gametophyte;S|PO:0009006;shoot;S|PO:0020038;petiole;S|PO:0009029;stamen;S|PO:0009032;petal;S|PO:0009031;sepal;S|PO:0009010;seed;S|PO:0020137;leaf apex;S|PO:0009…
317	VIT_18s0001g15380	GSVIVT01010020001	chr18_13511653_13519868	No hit	No hit	-	PO:0000230;inflorescence meristem;S|PO:0008019;leaf lamina base;S|PO:0020100;hypocotyl;S|PO:0020030;cotyledon;S|PO:0009052;pedicel;S|PO:0000013;cauline leaf;S|PO:0009009;embryo;S|PO:0009046;flower;S|PO:0000037;shoot apex;S|PO:0020091;male gametophyte;S|PO:0009006;shoot;S|PO:0020038;petiole;S|PO:0009029;stamen;S|PO:0009032;petal;S|PO:0006345;pollen tube;S|PO:0020137;leaf apex;S|PO:0009010;seed;S|P…
318	VIT_18s0001g15440	-	chr18_13576613_13577554	Transposable elements viral and plasmid proteins	Transposon	-	0
319	VIT_18s0001g15480	-	chr18_13628799_13629715	No hit	No hit	-	0
320	VIT_18s0001g15490	-	chr18_13642170_13642870	No hit	No hit	-	0
321	VIT_18s0001g15500	-	chr18_13642871_13645967	Transposable elements viral and plasmid proteins	Copia protein	-	0
322	VIT_18s0001g15510	-	chr18_13646454_13647443	Unknown	Unknown	-	0
323	VIT_18s0001g15540	GSVIVT01010032001	chr18_13666500_13667021	No hit	No hit	-	0
324	VIT_18s0001g15560	GSVIVT01010034001	chr18_13676072_13681500	Unknown	Unknown protein	AT1G77122	PO:0000230;inflorescence meristem;S|PO:0008019;leaf lamina base;S|PO:0020100;hypocotyl;S|PO:0009052;pedicel;S|PO:0000013;cauline leaf;S|PO:0009046;flower;S|PO:0000037;shoot apex;S|PO:0009009;embryo;S|PO:0009006;shoot;S|PO:0020038;petiole;S|PO:0009029;stamen;S|PO:0009032;petal;S|PO:0009010;seed;S|PO:0020137;leaf apex;S|PO:0009031;sepal;S|PO:0009030;carpel;S|PO:0009047;stem;S|PO:0009005;root;S|PO:0…
325	VIT_18s0001g15590	-	chr18_13708327_13709838	Transposable elements viral and plasmid proteins	Retrovirus Pol polyprotein	-	0
326	VIT_18s0001g15610	GSVIVT01010039001	chr18_13733152_13734200	Unknown	Unknown	-	PO:0000230;inflorescence meristem;S|PO:0008019;leaf lamina base;S|PO:0020100;hypocotyl;S|PO:0020030;cotyledon;S|PO:0009052;pedicel;S|PO:0000013;cauline leaf;S|PO:0009009;embryo;S|PO:0009046;flower;S|PO:0000037;shoot apex;S|PO:0020091;male gametophyte;S|PO:0009006;shoot;S|PO:0020038;petiole;S|PO:0009029;stamen;S|PO:0009032;petal;S|PO:0009031;sepal;S|PO:0009010;seed;S|PO:0020137;leaf apex;S|PO:0009…
327	VIT_18s0001g15670	GSVIVT01010048001	chr18_13812058_13816979	Unknown	Cytoplasm protein	AT1G21370	PO:0000230;inflorescence meristem;S|PO:0008019;leaf lamina base;S|PO:0020100;hypocotyl;S|PO:0000084;sperm cell;S|PO:0020030;cotyledon;S|PO:0009052;pedicel;S|PO:0000013;cauline leaf;S|PO:0009009;embryo;S|PO:0000037;shoot apex;S|PO:0009046;flower;S|PO:0020091;male gametophyte;S|PO:0009006;shoot;S|PO:0020038;petiole;S|PO:0009029;stamen;S|PO:0009032;petal;S|PO:0006345;pollen tube;S|PO:0009010;seed;S|…
